# Supplementary material for: Acute Stress Effects over Time on Gene Expression Patterns in the Male Zebrafish (Danio rerio) Brain
Source: Animals (Basel). 2025 Aug 19;15(16):2431. doi: 10.3390/ani15162431 (PMC12382661; doi:10.3390/ani15162431)
Supplement: Supplementary file 1 [file animals-15-02431-s001.zip]

Archive with 3 entries (3 files):
- Danio-morpho2-male.csv
- PCR-Danio-V2-Log2-fold-changes-males.xlsx
- Supplement Males V2.pdf
