# Supplementary material for: Acute Stress Effects over Time on Gene Expression Patterns in the Male Zebrafish (Danio rerio) Brain
Source: Animals (Basel). 2025 Aug 19;15(16):2431. doi: 10.3390/ani15162431 (PMC12382661; doi:10.3390/ani15162431)
Supplement: Supplementary file 1 [file animals-15-02431-s001.zip › Danio-morpho2-male.csv]

fish	gender	TL	SL	bmi	weight	condition	group	timing
25	male	3.5	2.8	0.065	0.5085	1.186	air	A
26	male	3.7	3.1	0.058	0.5552	1.096	air	A
27	male	3.5	2.9	0.052	0.4363	1.018	air	A
79	male	3.8	3.2	0.061	0.626	1.141	air	A
80	male	3.2	2.7	0.059	0.4279	1.306	air	A
81	male	3.6	3	0.058	0.5206	1.116	air	A
28	male	3.2	2.6	0.053	0.3615	1.103	air	B
29	male	3.4	2.9	0.06	0.5074	1.291	air	B
30	male	3.5	2.9	0.047	0.3954	0.922	air	B
67	male	3.7	3	0.066	0.5946	1.174	air	B
68	male	3.6	2.9	0.054	0.4533	0.972	air	B
69	male	3.5	2.9	0.056	0.4698	1.096	air	B
49	male	3.2	2.8	0.057	0.4463	1.362	air	C
50	male	3.4	2.8	0.059	0.461	1.173	air	C
51	male	3.6	2.9	0.062	0.525	1.125	air	C
85	male	3.1	2.5	0.053	0.329	1.104	air	C
87	male	3.3	2.7	0.057	0.4175	1.162	air	C
70	male	3.7	3	0.056	0.5007	0.988	chasing	A
71	male	3.3	2.8	0.063	0.4902	1.364	chasing	A
72	male	3.5	2.9	0.057	0.4802	1.12	chasing	A
88	male	3.4	2.7	0.061	0.4473	1.138	chasing	A
89	male	3.3	2.9	0.064	0.536	1.491	chasing	A
90	male	3.3	2.8	0.055	0.4314	1.2	chasing	A
16	male	3.4	2.9	0.048	0.4053	1.031	chasing	B
17	male	3.3	2.8	0.05	0.3926	1.092	chasing	B
18	male	3.6	3	0.057	0.5116	1.097	chasing	B
43	male	3.4	2.8	0.053	0.4176	1.062	chasing	B
44	male	3.3	2.8	0.058	0.4547	1.265	chasing	B
45	male	3.5	3	0.058	0.524	1.222	chasing	B
4	male	3.8	3.1	0.068	0.6532	1.19	chasing	C
5	male	3.4	2.9	0.061	0.509	1.295	chasing	C
6	male	3.6	3	0.074	0.665	1.425	chasing	C
34	male	3.6	2.9	0.059	0.492	1.055	chasing	C
35	male	3.4	3.1	0.068	0.653	1.661	chasing	C
36	male	3.6	3	0.055	0.4991	1.07	chasing	C
61	male	2.9	2.6	0.057	0.3885	1.593	confine	A
62	male	3.2	2.7	0.055	0.402	1.227	confine	A
63	male	3.4	2.9	0.057	0.4805	1.223	confine	A
94	male	3.7	3	0.058	0.5182	1.023	confine	A
95	male	3.8	3.1	0.061	0.5896	1.075	confine	A
96	male	3.7	3	0.065	0.5861	1.157	confine	A
11	male	3.5	2.6	0.074	0.499	1.164	confine	B
12	male	3.6	3	0.059	0.5347	1.146	confine	B
58	male	3.5	2.9	0.052	0.44	1.026	confine	B
59	male	3.5	2.9	0.048	0.405	0.945	confine	B
60	male	3.6	3	0.049	0.438	0.939	confine	B
40	male	3.6	3	0.054	0.49	1.05	confine	C
41	male	3.3	2.8	0.057	0.4453	1.239	confine	C
42	male	3.7	3	0.061	0.5464	1.079	confine	C
91	male	3	3.6	0.04	0.5173	1.916	confine	C
92	male	3.8	3.2	0.059	0.6012	1.096	confine	C
93	male	3.5	3	0.057	0.5173	1.207	confine	C
13	male	3.4	2.9	0.051	0.4302	1.095	contr	O
14	male	3.7	3.1	0.059	0.5652	1.116	contr	O
15	male	3.4	2.8	0.05	0.389	0.99	contr	O
73	male	3.6	2.9	0.058	0.485	1.04	contr	O
74	male	3.2	2.8	0.057	0.4442	1.356	contr	O
75	male	3.4	2.8	0.062	0.4832	1.229	contr	O
31	male	3.6	2.9	0.056	0.473	1.014	feed	A
32	male	3.5	2.9	0.056	0.4715	1.1	feed	A
33	male	3.8	3.1	0.061	0.586	1.068	feed	A
37	male	3.8	3.2	0.057	0.579	1.055	feed	A
38	male	3.4	3	0.059	0.5328	1.356	feed	A
39	male	3.5	2.9	0.068	0.5706	1.331	feed	A
1	male	3.7	3	0.056	0.504	0.995	feed	B
2	male	3.4	3	0.049	0.44	1.119	feed	B
3	male	3.5	2.9	0.052	0.436	1.017	feed	B
55	male	3.4	2.9	0.051	0.432	1.099	feed	B
56	male	3.5	3.1	0.071	0.6787	1.583	feed	B
57	male	3.7	3	0.053	0.4808	0.949	feed	B
22	male	3.6	3	0.054	0.4841	1.038	feed	C
23	male	3.8	3.1	0.062	0.5912	1.077	feed	C
24	male	3.5	3	0.06	0.54	1.259	feed	C
97	male	3.9	3.2	0.062	0.6342	1.069	feed	C
98	male	3.8	3.2	0.052	0.535	0.975	feed	C
99	male	3.6	3	0.058	0.5194	1.113	feed	C
52	male	3.7	3	0.051	0.463	0.914	feed ctr	A
53	male	3.4	2.8	0.058	0.4544	1.156	feed ctr	A
54	male	3.3	2.8	0.049	0.387	1.077	feed ctr	A
82	male	3.2	3.1	0.06	0.5777	1.763	feed ctr	A
83	male	3.4	2.9	0.071	0.5955	1.515	feed ctr	A
84	male	3.2	2.7	0.055	0.4001	1.221	feed ctr	A
7	male	3.5	2.8	0.052	0.404	0.942	feed ctr	B
8	male	3.8	3.2	0.072	0.741	1.35	feed ctr	B
9	male	3.6	3	0.05	0.4539	0.973	feed ctr	B
64	male	3.6	3	0.054	0.4899	1.05	feed ctr	B
65	male	3.5	3.1	0.054	0.5232	1.22	feed ctr	B
66	male	3.6	2.9	0.065	0.5426	1.163	feed ctr	B
19	male	3.7	3	0.062	0.56	1.106	feed ctr	C
20	male	3.4	2.9	0.054	0.4562	1.161	feed ctr	C
21	male	3.7	3	0.064	0.5758	1.137	feed ctr	C
46	male	3.6	2.9	0.066	0.5567	1.193	feed ctr	C
47	male	3.4	2.8	0.064	0.5038	1.282	feed ctr	C
48	male	3.5	2.9	0.058	0.487	1.136	feed ctr	C
