# Supplementary material for: Acute Stress Effects over Time on Gene Expression Patterns in the Male Zebrafish (Danio rerio) Brain
Source: Animals (Basel). 2025 Aug 19;15(16):2431. doi: 10.3390/ani15162431 (PMC12382661; doi:10.3390/ani15162431)
Supplement: Supplementary file 1 [file animals-15-02431-s001.zip › PCR-Danio-V2-Log2-fold-changes-males.xlsx]

## Sheet: Tel males
Tel
	control group		Hyp log 2 expression values
	Gene		ctr 1	ctr 2	ctr 3	ctr 4	ctr 5	ctr 6
	gastr		1.42743	-1.45063	0.89279	-1.45305	-0.261641	0.845098
	crf2		3.22103	-3.12829	-0.417152	-0.423421	0.321115	0.426721
	prola		1.07011	0.258837	-1.71205	1.04297	1.28847	-1.94834
	crf R2		1.16864	-2.52071	0.600194	0.83412	0.0367916	-0.119035
	iso		-4.40724	4.49714	-2.87848	-3.02914	1.25036	4.56736
	crf R1		3.04861	-1.43507	-0.346929	-0.657248	-0.893968	0.284603
	nr3c1		2.43261	-2.02245	-1.18388	1.58864	-0.23598	-0.578928
	dopar d2b		2.42866	-0.642769	-0.616714	0.344177	-0.0876518	-1.4257
	crf1		0.0476751	0.520815	-0.804831	-0.184036	0.424155	-0.00377811
	pomca		3.26167	2.28544	-5.70115	-0.66196	2.6237	-1.80769
	cart		2.15082	-0.689965	0.0476006	-0.308342	-1.45702	0.256908
	egr-1		1.12346	-2.00106	1.63492	1.32143	-0.201018	-1.87773
	erk1		0.8829	-1.62296	1.62559	1.15404	-0.702447	-1.33713
	cfos		0.585577	-1.07201	-0.190436	0.691004	0.353823	-0.367958
	npy		1.17332	-0.244333	-3.25287	1.69451	2.55446	-1.92509
	agouti		1.74688	-0.634601	0.211146	-0.770989	1.48429	-2.03673
	citrsyn		1.3059	-1.20148	-1.72548	1.80561	0.0436638	-0.22822
	palld		3.12138	-0.561923	2.75246	0.589854	-2.86905	-3.03272
	crhbp		2.25397	-1.38228	0.307239	0.947438	-1.1237	-1.00267
	mr		2.52871	-0.0600676	-2.14082	1.52969	-1.63477	-0.222739
	mtor		0.55457	-0.120662	0.338241	-1.2815	2.08896	-1.57961
	gapdh		-2.42683	1.78205	0.441468	-1.24578	0.631948	0.817144
	uro t f1		1.49364	-0.795152	0.704037	-0.352413	0.783848	-1.83396
	ckap5		2.42683	-1.78205	-0.441468	1.24578	-0.631948	-0.817144
	succdh		2.39509	-0.352263	-0.272173	0.853294	-1.92263	-0.701318
	pomc B		1.07441	0.391671	0.670072	-1.39321	-0.917205	0.174259
	cck-b		2.05952	-1.60827	0.877136	0.40287	0.621256	-2.35251
	ef		2.14278	-1.83813	-0.118726	0.280801	1.50618	-1.97291
	tryhydr		4.80963	-0.482763	-0.592655	-1.24716	0.701489	-3.18854
	opi d1b		2.06031	-0.217063	-0.63645	-0.617588	1.39122	-1.98043
	opi d1a		2.61848	-1.40304	0.594723	-0.501214	-1.94777	0.638822
	cck		2.20273	-1.26923	-0.360351	1.17161	-0.870736	-0.874023
	eiFa		1.89979	-0.935889	-0.674741	1.13433	-0.607519	-0.815975
	tyrhydr1		1.58691	-1.10253	0.639794	0.879466	-0.282215	-1.72143
	isor1		2.79981	-1.23918	-1.69158	1.34221	-0.708567	-0.502698
	30 min		feed 1	feed 2	feed 3	feed 4	feed 5	feed 6
	gastr		1.06979	0.678997	0.281783	-2.4202	2.9573	0.819169
	crf2		-3.60783	0.297696	-0.675061	-0.451121	-5.11534	-2.7408
	prola		-0.341901	2.50363	0.0843909	-1.60415	-1.58078	-0.561155
	crf R2		-2.63201	-1.4572	-1.94025	0.379376	2.20377	2.17995
	iso		3.02039	4.65354	3.49032	4.8351	-2.32105	4.61422
	crf R1		0.246998	0.15946	-0.121668	-0.413105	0.139911	-0.074554
	nr3c1		0.359608	0.178621	-0.66831	-1.7789	-0.753017	-2.28816
	dopar d2b		0.906564	1.6983	-0.245771	0.416648	2.34797	1.36681
	crf1		0.380773	0.664562	-0.647938	-0.00423373	0.326533	-0.0726556
	pomca		1.73272	2.51278	2.15516	-1.21921	6.62991	-5.52694
	cart		0.899409	1.9222	0.0207476	0.0988982	-2.42302	0.363321
	egr-1		0.679362	0.116961	-0.846972	0.579499	-0.241015	0.307617
	erk1		0.89566	-0.115794	-0.843867	0.362639	-0.12319	0.716329
	cfos		0.979884	0.868232	-0.573731	-0.56329	1.85769	0.393213
	npy		1.6433	2.66574	2.73053	-0.513656	6.49646	0.968178
	agouti		0.339761	1.64221	0.289818	-0.355148	-2.50487	0.559472
	citrsyn		-0.223491	0.14747	-1.90535	-1.46051	-0.791003	-2.23577
	palld		-0.743045	3.04926	-1.15999	0.687693	2.82411	-0.986276
	crhbp		1.47353	0.375996	1.47737	-0.892861	4.59525	-0.72824
	mr		-1.53328	0.0919137	-0.472265	0.334358	-3.5198	-3.14885
	mtor		0.904072	3.07257	-0.250578	1.04956	-0.588528	1.32054
	gapdh		-0.519451	0.11407	0.642041	1.57116	0.923299	0.683751
	uro t f1		0.0706192	1.68509	0.255415	-0.26644	-1.53859	0.132643
	ckap5		0.519451	-0.11407	-0.642041	-1.57116	-0.923299	-0.683751
	succdh		0.444592	0.0657398	-0.645451	-0.927742	-1.34245	0.289232
	pomc B		0.87044	4.12566	-2.55747	1.31785	2.52835	1.82049
	cck-b		1.37798	1.63743	0.113943	0.606018	-1.89263	1.02749
	ef		-1.0554	-2.00779	-5.46395	-2.4946	4.22934	0.435497
	tryhydr		-1.05802	1.04205	-1.31856	-1.79884	0.163095	-0.462552
	opi d1b		-0.107583	1.79896	0.588419	-0.40871	-2.94281	-0.0153923
	opi d1a		0.395716	-0.769667	-0.0627328	-0.0421801	-0.254095	0.515655
	cck		0.906094	-0.252777	-0.656442	-1.53882	-1.06985	0.0419379
	eiFa		-0.0858044	0.234658	-0.510724	-1.29253	-0.989903	-0.169602
	tyrhydr1		0.227285	-0.586951	-2.50445	-1.71313	1.02017	-0.56256
	isor1		-0.0361974	-0.0510331	-1.24131	-1.61038	-2.39343	-1.30258
	30 min		feed ctr 1	feed ctr 2	feed ctr 3	feed ctr 4	feed ctr 5	feed ctr 6
	gastr		0.11973	-0.832524	-0.984339	-4.18247	0.263655	-3.03223
	crf2		-0.561649	-0.864002	1.55652	-0.936583	2.07681	-1.85575
	prola		0.33409	-3.67104	-0.928315	-0.737154	-0.344864	-0.100246
	crf R2		-4.76477	-0.58436	-2.50561	-1.51583	-5.66424	-3.12925
	iso		5.28646	3.67999	3.15095	3.19532	2.86293	2.7367
	crf R1		0.787685	0.416189	0.577613	-0.255012	-0.0316987	0.833526
	nr3c1		1.14717	0.257142	0.143845	1.24419	0.817885	0.373639
	dopar d2b		1.53173	-0.7578	-0.00602099	0.00329264	1.03168	-0.83317
	crf1		1.14687	-0.240078	0.24236	0.431785	0.815345	0.391377
	pomca		0.150406	2.30073	-1.36134	-2.60794	-1.82186	1.70101
	cart		1.41682	-0.192664	0.289766	0.195535	0.0754809	0.331081
	egr-1		0.088208	-0.551216	-0.0874879	0.928508	1.20421	0.722578
	erk1		0.158128	-0.76889	0.260424	1.17521	1.41041	1.08092
	cfos		1.90598	-1.70781	0.681041	0.159785	1.15929	-0.850278
	npy		1.17615	1.77857	-0.249812	-3.33698	0.521974	-0.656839
	agouti		-1.97309	-0.171882	-5.54251	-2.25054	-3.29425	-1.3026
	citrsyn		1.37294	0.370133	0.392358	1.23938	0.915657	0.856936
	palld		1.40062	-2.52119	-2.68847	-3.32224	-3.63852	-0.918187
	crhbp		-0.831949	-0.553348	-0.361378	0.837073	1.02398	1.88439
	mr		0.413439	0.845416	-0.335249	1.33782	0.50725	-0.544188
	mtor		-1.14393	2.38173	-2.70076	-0.794459	-2.58679	-2.04074
	gapdh		-1.19528	0.629893	0.460253	-0.17131	-0.190169	0.0987243
	uro t f1		-0.657012	0.400109	-2.35502	-1.87232	-0.965471	-0.905186
	ckap5		1.19528	-0.629893	-0.460253	0.17131	0.190169	-0.0987243
	succdh		1.29401	0.153753	-0.211186	0.614595	0.469629	-0.0130349
	pomc B		0.47532	-2.13247	-1.08507	-2.37822	0.21431	0.210054
	cck-b		0.672717	0.690299	-0.00321107	0.718497	-0.837575	0.24616
	ef		-0.866129	-4.44157	-0.124319	-0.265058	-0.878502	-0.800002
	tryhydr		-2.0522	0.340736	-4.58628	0.971456	0.0279206	1.0152
	opi d1b		-1.58182	0.300273	-3.50472	-2.32104	-2.8143	-1.39333
	opi d1a		0.355132	-0.159488	0.978726	0.532522	0.376172	1.23106
	cck		0.915475	-0.407699	-0.0770339	0.886495	1.11394	-0.0442059
	eiFa		0.82355	-0.412376	0.0449611	0.500038	0.800461	-0.0835266
	tyrhydr1		1.45295	-2.31421	0.729938	1.53	0.000527147	-0.204714
	isor1		0.669272	0.114418	-0.0652971	0.632104	0.0369339	0.693941
	30 min		chas 1	chas 2	chas 3	chas 4	chas 5	chas 6
	gastr		2.10061	0.419975	2.10061	-0.163948	0.601767	10.3733
	crf2		0.0115895	-0.458873	0.0115895	3.07745	-0.40115	9.73991
	prola		0.416343	1.48314	0.416343	-1.47506	0.967148	9.70722
	crf R2		-2.59634	1.01079	-2.59634	-6.9126	-2.66563	7.26824
	iso		0.125205	-2.82705	0.125205	3.68967	2.70311	-4.89172
	crf R1		0.764012	1.46318	0.764012	-0.374637	0.485982	-1.90419
	nr3c1		1.75977	1.78736	1.75977	0.01532	0.328877	1.16825
	dopar d2b		0.885868	1.53564	0.885868	-0.429138	0.472179	1.04083
	crf1		0.0513327	1.12676	0.0513327	0.285108	0.244795	-0.599889
	pomca		1.95248	5.35045	1.95248	-0.5701	2.54381	11.5736
	cart		0.791589	1.70666	0.791589	-0.312085	0.987823	1.40335
	egr-1		2.05804	1.63584	2.05804	0.777754	0.665703	10.7494
	erk1		2.4532	1.5316	2.4532	1.18123	0.61395	10.9139
	cfos		1.35128	1.42161	1.35128	-0.199668	-0.0814702	-0.170255
	npy		1.04805	5.24402	1.04805	-2.34394	1.61636	10.6461
	agouti		-1.45657	1.7221	-1.45657	-5.30531	-1.3656	7.73018
	citrsyn		1.30484	1.72894	1.30484	0.289479	0.971142	-0.243323
	palld		0.543618	0.614859	0.543618	-3.60726	0.629517	9.06402
	crhbp		1.40701	-0.17893	1.40701	0.367677	0.160685	9.93838
	mr		1.27573	2.0131	1.27573	0.187336	0.163368	3.00494
	mtor		-1.14233	1.42763	-1.14233	-3.60333	-0.17202	8.4438
	gapdh		-1.18781	-2.17781	-1.18781	0.638333	-0.152532	-0.192128
	uro t f1		-0.210314	1.70613	-0.210314	-2.39025	-0.696482	8.93218
	ckap5		1.18781	2.17781	1.18781	-0.638333	0.152532	0.192128
	succdh		1.46533	1.93623	1.46533	-0.161481	0.431118	-0.649345
	pomc B		-1.84307	2.94755	-1.84307	0.631759	-0.513725	9.17066
	cck-b		1.18996	1.94999	1.18996	-0.205793	0.232203	10.1944
	ef		0.839962	1.1455	0.839962	-1.06963	-0.762773	1.73843
	tryhydr		-2.26243	0.0996178	-2.26243	-4.64377	-0.988308	-1.1092
	opi d1b		-1.40222	1.25239	-1.40222	-4.71696	-1.28902	7.76469
	opi d1a		1.03181	1.36796	1.03181	-0.0194257	0.331388	2.22437
	cck		1.41974	2.1838	1.41974	0.083261	0.58991	-0.266372
	eiFa		1.15818	2.02125	1.15818	-0.161559	0.474542	-1.48076
	tyrhydr1		1.38721	1.70044	1.38721	-0.288549	0.355437	1.30299
	isor1		1.08467	0.899652	1.08467	-0.798323	0.422071	0.866517
	30 min		conf 1	conf 2	conf 3	conf 4	conf 5	conf 6
	gastr		-0.950033	-0.375301	-3.2013	-0.310128	-0.686041	0.749171
	crf2		-2.57064	-0.865638	0.53577	-3.10023	-2.85835	-4.62081
	prola		-2.75694	-1.42957	-1.83288	-0.38185	-2.48215	-2.08726
	crf R2		-3.58911	-1.28958	-11.304	-4.75105	-2.6546	-5.33343
	iso		2.82581	3.66659	3.12106	3.44304	3.25762	-7.84379
	crf R1		-0.223639	-0.525224	-1.14706	-0.214107	-0.286864	3.11806
	nr3c1		-1.09321	-0.778173	-2.25683	0.122349	0.72274	2.29694
	dopar d2b		-0.201909	-0.395843	-1.17383	-1.31658	0.99707	5.77716
	crf1		-0.49351	0.719536	-2.47938	-0.24923	1.18396	3.31178
	pomca		2.60505	5.9572	-2.4986	-1.62053	4.7574	9.7048
	cart		0.389672	1.18656	0.548476	-0.993808	-0.205209	3.78958
	egr-1		-0.40262	-0.879682	4.90898	0.669703	-0.516354	3.72816
	erk1		-0.0229228	-0.309441	3.35026	0.836926	-1.38976	5.02994
	cfos		-0.566873	1.76709	-0.838815	1.41192	1.62252	-4.43545
	npy		2.20883	0.376875	-2.6795	-3.85527	2.14421	6.62299
	agouti		-1.58131	0.987997	-13.7234	-3.02345	0.376858	-1.58037
	citrsyn		-2.16454	0.0156328	-2.29466	0.558998	0.959894	3.03253
	palld		-0.723285	-0.689235	-10.1597	-4.24738	1.42454	13.4596
	crhbp		-0.552911	-1.9355	-1.05031	0.467514	0.485154	3.05744
	mr		-1.31815	0.617681	-1.8707	0.077323	0.40221	-3.88694
	mtor		-1.90711	1.42584	-15.3994	-0.957746	1.17131	3.45986
	gapdh		0.141465	0.194551	-0.388609	0.309155	0.102193	-7.43605
	uro t f1		-1.33279	0.403755	-3.09651	-1.71519	-0.363006	2.3921
	ckap5		-0.141465	-0.194551	0.388609	-0.309155	-0.102193	7.43605
	succdh		-0.00766038	0.855868	0.0275811	-0.130549	0.306728	1.0711
	pomc B		0.102231	-1.4943	-1.19491	-2.22042	-0.813553	9.76659
	cck-b		-1.96509	2.67291	-3.10837	0.0436588	1.35562	-4.52658
	ef		-2.0437	1.23945	-9.42535	-1.83438	-1.59605	1.67969
	tryhydr		-3.22597	-0.0294049	-1.17099	-2.76349	-1.23725	5.19032
	opi d1b		-1.79117	1.00653	-4.17618	-2.16697	-0.624223	6.86708
	opi d1a		0.0501376	-1.66034	-1.70859	0.159605	-0.184056	2.45283
	cck		-0.471987	0.0393629	-0.0511434	-0.273733	0.495333	-7.43546
	eiFa		-0.619659	0.509181	0.225263	-0.168871	0.408033	-0.0219092
	tyrhydr1		0.0715349	-0.883798	4.69507	0.346873	1.35105	-9.22568
	isor1		-1.3804	-0.957039	-3.53696	0.110159	0.383345	-0.369454
	30 min		air 1	air 2	air 3	air 4	air 5	air 6
	gastr		2.26128	-0.553024	1.54429	0.677765	0.674438	-0.361537
	crf2		0.171986	-3.4804	-2.26806	0.119332	2.10457	-0.195468
	prola		2.05533	-1.34739	-0.0619736	0.876546	-3.7732	-0.750343
	crf R2		0.134312	-0.270801	-2.63282	-5.78173	-3.61389	-1.01651
	iso		-0.693584	3.63904	1.91841	-1.48148	2.59269	4.02569
	crf R1		0.685571	0.287822	0.760185	0.601152	0.00753331	1.57794
	nr3c1		1.73417	-0.167449	1.21689	1.06303	0.0681183	1.11305
	dopar d2b		1.75939	-2.97454	2.00512	-0.255026	0.262468	-0.0250994
	crf1		1.4821	0.188458	0.0695989	0.150789	0.658217	0.275437
	pomca		4.56097	0.252999	1.76055	-0.656018	-0.309502	-0.46663
	cart		1.80743	-0.391865	0.647891	-0.684728	-0.122989	0.315496
	egr-1		1.5873	-0.270893	1.55346	2.94775	0.860389	0.941226
	erk1		1.14999	-0.390688	1.61043	3.48821	1.21727	0.813834
	cfos		3.72447	1.97326	2.27546	3.28476	2.45681	2.49913
	npy		0.224221	0.664779	1.55053	0.560471	-0.519526	1.29205
	agouti		1.3052	-0.514199	-0.018041	-2.59207	-1.80006	-1.94921
	citrsyn		1.16296	-0.14997	0.917342	1.30868	0.545334	1.5808
	palld		3.80768	1.24319	-0.0366884	-1.09765	-3.34859	0.176698
	crhbp		-1.3037	0.727982	2.38991	0.694049	-0.0492559	0.65155
	mr		0.527039	0.532726	1.63751	0.725319	0.357271	0.671452
	mtor		2.97423	-0.618554	0.915089	-3.36711	-0.934508	-2.54471
	gapdh		-2.21812	-0.245963	-0.462196	-0.358843	0.0831911	-0.497642
	uro t f1		1.58785	-1.02896	0.530224	-1.16487	-0.531536	-0.822586
	ckap5		2.21812	0.245963	0.462196	0.358843	-0.0831911	0.497642
	succdh		2.67046	0.643021	0.562837	0.334855	-0.140348	0.724749
	pomc B		1.24846	0.335063	-0.403399	-0.700552	0.485964	-1.49527
	cck-b		1.76375	0.0891689	0.257611	0.599601	-0.469174	-0.11147
	ef		1.45721	-0.664215	-5.71528	0.123714	-0.0393406	-0.794567
	tryhydr		0.780207	-2.66228	0.1049	-4.3986	-1.7243	-2.24191
	opi d1b		1.58938	-0.259926	0.179059	-2.76992	-1.8744	-2.05857
	opi d1a		0.599641	-0.118084	1.16754	0.810125	0.350761	2.00426
	cck		2.36145	0.542199	0.756098	1.32446	0.411717	0.276959
	eiFa		2.29314	0.269716	0.89008	0.333726	0.449045	0.41552
	tyrhydr1		0.403554	0.0420057	-0.150237	1.05958	-0.0419061	0.849236
	isor1		1.60436	0.391302	0.435315	0.58503	-0.697926	1.53951
	60 min		feed 1	feed 2	feed 3	feed 4	feed 5	feed 6
	gastr		-1.4369	4.19552	-2.27658	2.66988	-0.865186	2.40679
	crf2		0.213496	6.42114	-0.852903	1.64292	1.45293	1.01304
	prola		-5.027	4.74352	-3.09633	0.420421	0.29655	2.07428
	crf R2		-4.31311	6.49574	-3.30907	-0.934292	-2.05763	-0.395044
	iso		4.63949	8.82209	2.81046	3.8646	3.62788	0.361234
	crf R1		-0.154099	-8.63717	-0.899828	0.0336069	-0.394015	0.779362
	nr3c1		-1.16281	-0.519259	-0.837605	1.83372	0.269975	1.68607
	dopar d2b		0.151615	-1.71589	-0.460025	0.701714	0.176465	1.72365
	crf1		0.00588855	-1.82844	-0.526191	1.48905	0.449808	0.558155
	pomca		-0.874458	6.30375	-0.448833	4.04347	-0.0144421	-0.0474485
	cart		0.101724	-0.856374	-0.754955	0.555622	0.290818	0.603863
	egr-1		-0.678996	6.51955	0.213825	2.11995	0.128522	1.93865
	erk1		-0.19493	6.64304	0.604996	1.91773	0.396561	1.86804
	cfos		-2.05131	5.60476	-0.888053	1.71253	0.517366	0.0892003
	npy		-4.61085	4.25853	-1.68173	2.00217	0.522331	0.983315
	agouti		-1.21686	4.91524	-1.52473	2.80421	-4.2182	-2.02943
	citrsyn		-1.14345	-3.79353	-0.464708	1.79512	0.304106	2.02151
	palld		-1.74164	4.21686	-0.50195	0.100602	-3.67706	-1.64562
	crhbp		0.448663	-0.998848	-0.620496	1.74631	-0.354528	1.53238
	mr		-3.78629	-2.9067	-0.948654	1.00856	-0.42365	1.85829
	mtor		-0.334707	5.80187	-1.3507	2.84933	-2.50861	-1.63382
	gapdh		1.02739	0.586049	0.360826	-1.01381	-0.140783	-1.34876
	uro t f1		-1.95501	4.19132	-1.46123	1.7637	-1.84927	-0.665715
	ckap5		-1.02739	-0.586049	-0.360826	1.01381	0.140783	1.34876
	succdh		-1.2776	-5.35618	-0.539954	0.277524	0.205502	1.1987
	pomc B		-0.379269	4.51623	-1.47132	0.546883	-0.377008	-4.53024
	cck-b		-1.91694	2.80753	-0.707833	2.59309	-0.111082	1.39999
	ef		1.04275	3.28506	-1.03044	2.80405	-0.763196	1.26797
	tryhydr		-2.07379	3.63418	-2.61942	0.744014	-3.43998	-2.48269
	opi d1b		-1.17101	4.38807	-2.20442	2.74964	-3.15732	-1.94632
	opi d1a		-0.0911615	3.51065	-0.638529	-0.593695	-0.222558	1.21087
	cck		-0.498111	-1.64057	-0.475038	1.81322	0.293203	1.16617
	eiFa		-0.924818	-6.07389	-1.05745	1.38827	0.257996	1.15985
	tyrhydr1		-0.707428	-1.3311	-0.324911	1.14464	1.44706	1.60368
	isor1		-1.63749	-0.366435	-0.79424	1.511	-0.723811	1.14083
	60 min		feed ctr 1	feed ctr 2	feed ctr 3	feed ctr 4	feed ctr 5	feed ctr 6
	gastr		-0.644337	0.671354	-0.0669045	-3.28599	-1.62467	-0.640343
	crf2		-0.574066	-1.74747	-1.30288	-2.81466	-0.0228765	-1.05547
	prola		-1.99501	-0.425991	-0.809422	-4.16291	-2.03551	-2.0636
	crf R2		-0.727676	-1.34459	1.50921	-3.83832	-4.13995	-2.21052
	iso		2.14073	2.223	3.23257	1.63208	3.03372	3.6512
	crf R1		-1.41364	-1.77497	-0.317511	-1.69192	-1.22967	-0.953523
	nr3c1		-1.9947	-1.88488	-1.07851	-1.53105	-1.22168	-1.59471
	dopar d2b		-0.347743	-1.16612	-0.573117	-0.842714	-0.64551	-0.435568
	crf1		-0.600979	-1.06339	-0.227109	-0.930079	-0.0856776	-0.233522
	pomca		-0.188852	1.13403	-0.992072	-0.891959	-0.163419	-0.983856
	cart		-1.45931	-1.032	0.363575	-0.967348	-1.10209	-0.701984
	egr-1		0.581164	-0.608106	1.855	0.681727	1.5483	-0.986752
	erk1		0.754574	-0.263653	2.28167	0.938692	1.74531	-0.773975
	cfos		-2.2398	-4.23442	-2.04706	-1.91893	-0.307942	-1.18483
	npy		-0.42699	0.00316951	-1.14056	-0.955079	-0.915474	-5.46815
	agouti		-2.97508	-0.0616278	-2.34148	-1.59595	-1.0359	-1.18032
	citrsyn		-1.85728	-2.16995	-0.916895	-1.82414	-1.37708	-1.84152
	palld		-3.18017	-0.334128	-0.043698	-1.07901	-0.885509	-0.984776
	crhbp		-0.409696	-0.34543	-0.478201	-2.82369	0.320532	-1.74418
	mr		-1.28473	0.569822	-0.436407	-2.72033	-1.14032	-0.933279
	mtor		-1.11691	0.655877	-2.86197	-1.58655	-0.240734	-0.324497
	gapdh		1.0353	1.25052	0.381787	0.819467	0.408003	1.05361
	uro t f1		-2.04006	-0.206481	-1.72054	-1.48307	-0.677853	-1.2372
	ckap5		-1.0353	-1.25052	-0.381787	-0.819467	-0.408003	-1.05361
	succdh		-0.568917	-1.05293	-0.393406	-0.68619	-0.255486	-0.65981
	pomc B		0.498706	-0.150161	0.0667877	-0.312955	-0.698568	-0.230779
	cck-b		-1.77328	0.301034	-1.16592	-1.54831	-0.323579	-0.596519
	ef		-2.52431	-8.88464	-0.957169	-1.64678	-1.67453	-1.9427
	tryhydr		-3.2309	-0.812935	-3.14135	-3.55211	-1.56308	-1.53084
	opi d1b		-2.89046	0.36495	-1.86258	-2.05213	-0.804783	-1.17581
	opi d1a		-1.06939	-2.4517	0.707122	-1.36542	-0.55678	-0.903699
	cck		-1.03751	-1.85783	0.0674254	-1.10682	-0.00789975	-1.36751
	eiFa		-0.650321	-1.8779	-0.465945	-0.61114	-0.278628	-1.18801
	tyrhydr1		-1.06601	-2.73257	0.885263	-1.15363	-1.09548	-3.10719
	isor1		-1.80614	-1.69421	-1.20876	-2.09091	-0.94547	-1.30317
	60 min		chas 1	chas 2	chas 3	chas 4	chas 5	chas 6
	gastr		-2.34193	-2.11202	-6.30116	-0.789812	-1.31379	-0.554413
	crf2		-0.204002	0.527396	2.33354	-1.71202	-0.414882	0.518381
	prola		-2.39915	2.14173	-0.503802	0.599975	-2.19552	-1.26151
	crf R2		-5.5092	-0.108388	-10.258	4.51657	-3.85926	1.86964
	iso		1.69435	4.5072	4.73306	2.31238	3.60953	4.11742
	crf R1		-0.583612	-1.19314	-2.62767	-0.970594	-0.54533	0.0459831
	nr3c1		-0.262311	-1.04494	0.999199	-3.60287	-0.535459	-0.0192596
	dopar d2b		-0.757593	-0.204304	-0.96402	0.521399	-1.26483	0.605463
	crf1		-0.441414	0.150918	-2.66002	-0.827324	-0.518962	0.107146
	pomca		-0.0726546	2.78016	-2.01108	1.07982	0.000630671	-1.38437
	cart		-0.163193	0.589915	1.7641	0.721625	-0.283074	0.520049
	egr-1		0.312697	-1.4901	6.7642	0.9784	0.0814853	1.5223
	erk1		0.486362	-0.635923	5.16171	0.85379	-0.205367	1.31787
	cfos		-1.95002	-4.04214	-0.131345	-0.653706	-3.23492	-1.22051
	npy		-1.51003	1.34279	-8.87996	0.670211	1.44165	-1.55783
	agouti		-0.736122	2.05408	-13.0113	0.967003	-2.42113	-0.173975
	citrsyn		-0.97795	-0.667935	1.54419	-1.98285	-0.398474	-0.197108
	palld		-2.7463	2.0389	-4.03333	2.67405	-2.06688	1.09129
	crhbp		-0.395808	2.98747	0.414728	0.120415	0.371347	-2.06403
	mr		-1.12724	1.80821	1.17492	-6.1399	-0.837805	-0.432617
	mtor		-1.76391	1.9222	-6.48824	0.384165	-1.5704	0.533667
	gapdh		1.09566	0.5365	-2.22783	1.46262	0.352533	-0.192378
	uro t f1		-1.41766	1.2343	-2.2678	0.0764224	-1.703	-0.285833
	ckap5		-1.09566	-0.5365	2.22783	-1.46262	-0.352533	0.192378
	succdh		-0.340655	-1.2439	2.05802	-1.1413	-0.290948	0.979502
	pomc B		-0.439253	-0.689443	-1.85286	1.70542	-0.0527752	-0.178463
	cck-b		-1.82426	2.26383	0.358132	0.162433	-0.719425	1.18324
	ef		-9.83517	-3.05153	-7.71662	0.899053	-0.177988	0.525771
	tryhydr		-2.67396	0.788727	3.22241	-0.637865	-2.06379	1.80718
	opi d1b		-1.33382	1.5258	0.197972	0.927366	-2.18456	-0.0476292
	opi d1a		-1.41738	-1.58276	-2.26909	1.67521	-0.576981	0.533335
	cck		-0.202737	-1.09256	2.14706	-0.647943	-0.18546	0.795409
	eiFa		-0.454509	-0.533991	2.24683	-0.683691	-0.659962	0.425842
	tyrhydr1		-1.81891	-1.13065	6.01512	-0.853359	-1.17502	0.471272
	isor1		-0.00918659	-1.43169	-0.89121	-2.24429	0.79417	-0.25452
	60 min		conf 1	conf 2	conf 3	conf 4	conf 5	conf 6
	gastr		-0.470507	-1.488	-1.60637	-1.3645	0.737437	1.208
	crf2		-0.384866	-3.12651	1.69039	2.02647	-5.57054	3.08713
	prola		-1.73101	-1.36011	-2.33059	-0.699597	-3.03137	-1.2266
	crf R2		0.465394	5.15613	1.74557	4.13542	-4.03719	-4.7018
	iso		3.38258	3.60252	3.10331	4.89425	2.36237	2.95675
	crf R1		-1.50775	-0.545266	0.153278	-0.692358	-7.02331	0.142188
	nr3c1		-0.265115	-1.12861	-0.973248	-0.57951	0.686771	0.699904
	dopar d2b		-0.221753	-0.226367	-0.591469	-5.29106	5.48596	-0.587909
	crf1		-2.15999	-0.199006	-0.510366	0.949084	-11.7672	0.722417
	pomca		3.51456	5.66567	0.17872	4.23125	8.8365	-1.57528
	cart		0.0055757	0.484454	0.451131	0.0271878	-1.01463	-0.14353
	egr-1		0.357128	-2.36218	0.818928	1.19741	0.0580812	1.69865
	erk1		0.15128	-2.50115	0.511729	1.51975	-0.706446	2.00304
	cfos		-1.43719	-2.02728	-1.65471	-0.634201	-2.75482	-0.0809419
	npy		1.25634	0.312103	1.90668	-0.0638416	2.53326	1.5431
	agouti		-0.448432	-0.451516	-0.553435	1.05676	-0.393681	-2.26017
	citrsyn		-1.1245	-2.29847	-2.03788	-0.298207	-2.14471	0.920618
	palld		2.90125	3.34629	1.06078	1.24577	10.5765	-1.932
	crhbp		0.219083	-1.28969	0.0345078	0.814426	0.426919	0.765712
	mr		-1.75442	-0.503773	-1.99595	-1.33079	-5.94069	1.0488
	mtor		-0.612941	-1.03535	0.909544	-0.0495943	-0.555306	-2.36453
	gapdh		-0.978234	1.09475	0.678467	1.17991	-7.64787	-0.138801
	uro t f1		-0.559879	-0.613913	-0.515462	0.141349	-1.58008	-0.576115
	ckap5		0.978234	-1.09475	-0.678467	-1.17991	7.64787	0.138801
	succdh		-0.102976	-1.55822	-0.2416	-0.0400967	0.777472	0.50189
	pomc B		1.82584	-0.576894	1.07353	-0.208748	9.387	-0.870155
	cck-b		-0.0875049	0.898964	-0.844303	0.593712	-2.10235	0.752736
	ef		0.90296	1.26323	0.0176376	1.53801	2.41247	-1.0174
	tryhydr		-0.136272	-1.09461	-0.486562	-0.802228	4.5592	-3.14
	opi d1b		0.849439	-0.230292	-0.505024	0.703956	6.68769	-2.57781
	opi d1a		-0.224763	1.44087	1.19045	1.28698	-5.64177	0.554611
	cck		-1.25314	-0.659527	-0.285897	0.0227378	-6.37491	0.975677
	eiFa		-0.320266	-0.684266	0.115575	-1.41218	-0.30545	0.594923
	tyrhydr1		-0.552293	-0.822696	0.478542	-0.772333	-1.5725	-0.159909
	isor1		-1.04249	-1.3417	-2.26118	-0.691131	-1.181	0.101456
	60 min		air 1	air 2	air 3	air 4	air 5	air 6
	gastr		-4.73566	-2.74	-0.421583	4.80383	2.6196	3.60316
	crf2		-2.67751	-2.01757	-4.29345	-2.17423	-0.594408	0.890379
	prola		-1.32737	-2.24359	-3.27968	0.762284	1.29596	2.39883
	crf R2		-2.87464	-1.56941	4.08887	4.15291	1.48462	2.69172
	iso		1.50046	5.49972	1.94197	6.02499	-5.69114	1.7696
	crf R1		-0.705601	-0.13186	-0.485229	1.28126	0.394653	0.533471
	nr3c1		-0.508883	-0.519385	-0.613265	0.646092	0.580339	1.03646
	dopar d2b		-0.0902596	0.479232	-0.285777	1.11285	1.3506	1.66009
	crf1		-0.4041	0.537562	0.34466	1.17369	-0.204217	0.562204
	pomca		-1.21902	0.0835964	-1.43142	1.5586	2.88638	2.77376
	cart		0.0134649	0.972425	-0.820972	1.60006	0.711994	1.34176
	egr-1		-0.784324	-2.60572	-3.21275	0.369472	-2.03534	2.71566
	erk1		-0.422695	-3.27047	-2.79413	0.763923	-2.03287	2.69743
	cfos		-0.743589	-2.00953	-0.514499	-1.16797	1.22169	0.28248
	npy		-1.67141	0.115125	-0.054616	3.31267	3.26172	4.42367
	agouti		-2.28586	-0.829592	-2.80861	2.06959	0.904348	1.9187
	citrsyn		-0.91049	-1.16247	-1.24858	0.895032	0.515662	1.35938
	palld		0.0327868	-1.87582	0.0701936	5.13993	4.29146	3.31304
	crhbp		0.652495	-3.1842	-3.78426	0.932028	0.997774	-0.055608
	mr		-0.839204	-2.29272	-0.41003	2.16142	-3.6355	0.876506
	mtor		-0.726876	1.32013	-3.51767	1.88803	3.05668	3.44108
	gapdh		0.444862	1.14417	1.25577	-0.87895	0.292218	-1.54253
	uro t f1		-1.73373	-1.23622	-2.0749	1.77368	0.980337	2.19371
	ckap5		-0.444862	-1.14417	-1.25577	0.87895	-0.292218	1.54253
	succdh		-0.414658	-1.04878	-0.743476	1.27718	0.672356	2.05098
	pomc B		1.31682	1.37775	0.559285	0.00203882	-0.643531	-1.74095
	cck-b		-0.668076	-0.800388	-0.156577	2.23206	1.61625	2.78997
	ef		0.459794	-1.40737	0.350805	2.46537	1.08471	2.2878
	tryhydr		-2.99202	-1.91456	-3.45025	0.625547	0.879094	0.770871
	opi d1b		-1.71572	-1.10964	-1.94073	2.05708	1.3971	2.10368
	opi d1a		-0.517877	-0.484713	0.912584	2.07388	-0.979896	0.987223
	cck		-0.482603	-0.538198	-0.610961	0.851126	0.170042	1.80573
	eiFa		-0.925635	-0.637386	-0.685906	0.5363	0.597819	1.88285
	tyrhydr1		-0.958303	-1.61513	-0.335628	0.542862	-0.320706	0.868138
	isor1		-0.741194	-1.55583	-1.13621	0.673015	0.285997	1.32465
	90 min		feed 1	feed 2	feed 3	feed 4	feed 5	feed 6
	gastr		1.82897	1.52797	2.92438	-3.219	-3.86178	-4.27562
	crf2		-3.91736	0.268722	-3.05831	-6.36848	-5.5203	-6.47998
	prola		2.09237	5.8959	-0.680259	0.664414	1.52105	0.984759
	crf R2		-2.73786	1.24951	3.48707	-6.26494	-4.46681	-4.82088
	iso		1.16617	1.07274	3.52256	-8.27747	-9.74001	-8.74489
	crf R1		-0.275443	1.55489	-0.261036	-3.6126	-3.96167	-2.11022
	nr3c1		1.20831	0.745082	-0.217106	-2.90456	-2.83701	-2.74559
	dopar d2b		-1.20567	1.72555	0.527836	3.33541	3.05717	3.79491
	crf1		-0.763134	0.635962	0.0419597	-4.60229	-2.31836	-1.37219
	pomca		0.626014	8.17094	5.46424	3.30907	3.04693	3.54038
	cart		-2.38371	1.47582	0.513575	-9.88156	-7.8244	-7.9819
	egr-1		-0.014778	1.27589	0.920424	-0.204597	0.412742	0.605466
	erk1		0.0353272	0.444343	0.84864	-5.21949	-2.28162	-2.19498
	cfos		-1.02069	0.47719	-0.552791	-3.66413	4.93717	5.49301
	npy		-1.18105	6.83315	4.17866	1.41672	2.0996	2.94937
	agouti		-1.33438	3.65124	0.724144	0.282488	0.892415	0.734371
	citrsyn		0.848446	1.50454	-1.20183	-9.35378	-7.15416	-6.15455
	palld		-1.2609	5.12497	2.54486	-4.1258	-2.74064	-1.02302
	crhbp		-0.838733	-0.278843	-1.93805	0.672853	-0.0896443	2.08488
	mr		-1.03234	20.9819	-10.5857	-4.27833	-3.83753	-2.25258
	mtor		-0.171559	4.25707	1.4113	-5.14245	-8.8161	-2.37639
	gapdh		0.166179	-2.16102	0.230552	3.35966	3.65089	3.26697
	uro t f1		-0.952487	2.84037	0.620383	-5.99681	-5.18218	-6.03219
	ckap5		-0.166179	2.16102	-0.230552	-3.35966	-3.65089	-3.26697
	succdh		2.22311	1.13711	-0.261374	-2.23483	-2.1423	-1.81407
	pomc B		-1.10466	2.69887	0.63329	-5.72616	-4.08276	-0.971684
	cck-b		-0.421249	3.75344	0.620838	0.813736	0.992727	1.53642
	ef		1.54457	0.927153	2.56524	3.9302	3.63808	4.15882
	tryhydr		-1.24701	2.67277	-0.335635	-5.20341	-4.25594	-5.53821
	opi d1b		-0.958746	3.0361	0.458475	-4.92182	-4.70609	-7.4575
	opi d1a		-0.516806	2.12106	1.54163	-8.17671	-7.35457	-11.2028
	cck		-0.488791	1.43102	-0.26919	-18.9709	-9.61534	-7.67983
	eiFa		0.200863	1.62128	-0.467485	-3.98573	-3.81076	-3.51078
	tyrhydr1		0.30026	1.3603	0.7615	-4.47387	-3.11855	-1.70781
	isor1		2.90102	0.567909	-0.972365	-13.5675	-12.5801	-10.4544
	90 min		feed ctr 1	feed ctr 2	feed ctr 3	feed ctr 4	feed ctr 5	feed ctr 6
	gastr		1.08985	-1.15811	1.42434	-1.39592	0.356016	-0.275555
	crf2		-1.19847	-0.521701	-0.218478	-1.13129	1.83512	-0.0625982
	prola		-0.869524	-2.48943	1.31736	-2.23555	-2.11033	-0.216194
	crf R2		-1.62403	-0.83365	-2.27905	-0.450639	-8.55008	-3.45545
	iso		4.1099	3.66735	-6.99188	4.66345	3.12405	3.923
	crf R1		-0.513869	-1.05068	1.83386	-0.470112	-1.2587	-0.332109
	nr3c1		-0.85876	-1.60525	1.93753	-0.597984	-2.9776	0.0979627
	dopar d2b		-0.566051	-0.0581124	2.14891	-0.225975	-1.25051	-0.0558499
	crf1		-0.464472	-0.391314	1.19958	0.118401	-0.997859	0.311505
	pomca		-0.493816	-0.764891	0.666383	-1.39917	-1.19354	-1.17492
	cart		0.861698	-0.082264	2.17621	0.651874	-1.04696	0.175599
	egr-1		0.10544	-0.70269	1.98011	0.168107	4.66337	0.674194
	erk1		0.319345	-0.793076	1.97366	0.647605	2.87873	0.663359
	cfos		-2.73017	-2.16904	-1.02195	-2.65277	-2.85655	-0.590234
	npy		0.301119	1.44206	2.39802	-0.773343	2.03241	-0.927776
	agouti		-3.91815	-1.04467	0.364814	-2.64389	-7.88933	-1.8398
	citrsyn		-0.83647	-1.9719	1.5935	-0.701442	-3.18578	0.182988
	palld		-1.65003	-1.39137	3.62001	-0.946987	-3.27914	-2.47462
	crhbp		0.309846	-0.594561	2.43627	-1.54431	-1.1913	-0.757673
	mr		-0.073236	-0.432241	1.93115	-0.369956	-1.31517	-0.571729
	mtor		-3.09756	-0.797728	2.44985	-9.26573	-10.4065	-0.395897
	gapdh		0.679504	1.42894	-2.10525	0.501706	0.667802	-0.0441639
	uro t f1		-2.22254	-1.53267	0.00421828	-2.06438	-2.21577	-1.38264
	ckap5		-0.679504	-1.42894	2.10525	-0.501706	-0.667802	0.0441639
	succdh		-0.664207	-0.902266	2.1573	-0.312594	-0.883396	0.18012
	pomc B		0.405038	0.339166	4.26734	0.297193	2.38238	-0.0504476
	cck-b		-0.713096	-1.33539	2.2542	-1.31391	-3.00545	0.187017
	ef		-0.385237	-1.89541	0.214533	-0.396386	-12.5366	-1.4736
	tryhydr		-4.47728	1.31726	-0.997041	-3.73776	-8.00614	-3.27762
	opi d1b		-3.22428	-1.01662	0.544709	-1.66146	-1.94295	-1.69135
	opi d1a		-0.253506	-0.612865	1.60345	-0.0814937	-0.362616	-0.0547269
	cck		-0.347712	-0.526035	2.23938	0.38052	-0.680833	0.396921
	eiFa		-0.526308	-0.662255	2.01367	0.08762	-0.751438	0.645646
	tyrhydr1		-0.828949	-0.321563	1.12465	-0.174251	4.57485	-0.0807206
	isor1		-0.903288	-1.67036	2.013	-0.866127	-3.94992	0.0471498
	90 min		chas 1	chas 2	chas 3	chas 4	chas 5	chas 6
	gastr		0.908381	0.156647	-2.68243	0.839682	1.94692	-0.205308
	crf2		-1.35363	-1.92648	-2.70322	-0.106422	-2.09709	0.430227
	prola		-0.353676	-2.04071	-3.13422	-2.97407	1.46135	0.457358
	crf R2		-2.65431	-0.341662	-5.85593	2.15979	2.83406	-1.82813
	iso		-6.06898	3.56986	2.78711	4.10124	1.83866	-4.31556
	crf R1		-0.219906	-0.748137	-0.30666	-0.30111	-2.2491	1.71388
	nr3c1		0.0609147	-0.0552219	-1.76542	-0.968046	-0.263485	2.34994
	dopar d2b		-0.0874687	0.525573	0.285621	-0.910949	0.4713	1.89244
	crf1		-1.26524	0.27748	-0.796225	-0.222485	-0.335027	0.389967
	pomca		0.41858	0.673825	-0.0072805	-2.29894	2.37953	0.00847951
	cart		0.787318	-0.1993	-1.06645	-0.124423	0.506453	1.28735
	egr-1		-0.342533	-1.14813	-0.427259	-0.91141	-1.61065	1.48545
	erk1		-0.915707	-0.964071	-0.0340055	-1.09547	-1.60277	1.565
	cfos		0.478393	-2.17196	-3.21665	-1.43196	-1.10862	0.769425
	npy		1.71301	-1.78206	0.690899	0.521759	3.27947	1.4894
	agouti		-0.0576228	-2.20858	-4.01704	-2.48396	1.13001	-1.93748
	citrsyn		-0.364641	-0.483932	-1.36514	-0.942025	-1.32564	1.87865
	palld		1.04063	-0.867375	-1.18553	-1.91479	3.55437	-0.1114
	crhbp		-1.81006	0.0503078	0.626843	-1.12167	0.265553	2.63632
	mr		-0.402661	-0.116197	-2.56808	-0.393762	-0.313699	1.43676
	mtor		1.12136	0.00528367	-2.32994	-1.38118	2.21411	-0.00661058
	gapdh		0.0908378	-0.0589222	1.41102	0.672907	1.34978	-1.9158
	uro t f1		-0.450341	-1.45286	-2.2115	-2.08592	1.0496	-0.290398
	ckap5		-0.0908378	0.0589222	-1.41102	-0.672907	-1.34978	1.9158
	succdh		-0.522775	0.0672612	-1.52489	-0.703676	0.214348	1.12507
	pomc B		-2.13881	0.0882415	-0.589432	-0.532616	3.12745	-1.20748
	cck-b		-0.619754	-2.34893	-1.18723	-0.593056	2.73798	1.44922
	ef		0.606786	0.618328	0.0378226	-0.541245	0.543909	0.525577
	tryhydr		-0.955498	-2.87459	-3.58651	-3.78726	0.669708	-2.6626
	opi d1b		-0.594816	-1.20303	-3.58895	-2.65132	0.989587	-1.08013
	opi d1a		-0.333264	-0.563269	0.705997	0.335247	1.02053	1.78261
	cck		0.141006	0.240135	-1.35702	-0.728078	-0.430758	1.94856
	eiFa		-0.113755	-0.326522	-1.15646	-0.338776	0.502109	2.15899
	tyrhydr1		-1.85297	-0.350456	0.237666	-2.19971	-0.635329	2.47094
	isor1		-0.596523	-0.394198	-2.00026	-0.699353	-0.0645737	1.62071
	90 min		conf 1	conf 2	conf 3	conf 4	conf 5	conf 6
	gastr		-0.275555	0.061985	-1.43499	-1.74837	0.0385139	0.242803
	crf2		-0.0625982	-1.18465	-0.995041	-1.48857	1.39708	-0.477789
	prola		-0.216194	-0.312288	-0.0559324	1.41002	-1.45205	0.697438
	crf R2		-3.45545	-0.169537	1.40771	-4.24794	-0.311932	0.0835026
	iso		3.923	4.84123	2.61382	5.14585	-1.58871	2.69994
	crf R1		-0.332109	-0.235347	0.0279861	-0.465074	0.105125	-0.660209
	nr3c1		0.0979627	-0.756434	0.737245	0.844033	0.565839	1.57882
	dopar d2b		-0.0558499	-0.0201461	0.365575	0.748067	1.16622	0.636967
	crf1		0.311505	0.130517	0.0049821	0.835016	0.285736	0.445528
	pomca		-1.17492	-0.416725	0.77588	-8.57236	1.16094	-0.275786
	cart		0.175599	0.0640689	-0.0663355	0.896936	0.908998	0.0141264
	egr-1		0.674194	1.16195	0.113212	0.825086	1.75593	0.432599
	erk1		0.663359	1.32422	-0.0530806	0.948044	1.85355	0.783052
	cfos		-0.590234	-1.93721	-1.51408	-2.49827	-6.59238	-0.950397
	npy		-0.927776	1.01709	-1.10259	-2.41967	0.380184	-1.81214
	agouti		-1.8398	-1.22083	-2.05703	-2.17608	-0.290159	-2.9108
	citrsyn		0.182988	-0.380071	0.599515	1.12903	0.608055	1.77256
	palld		-2.47462	0.105435	-1.60897	-0.801227	2.42457	-0.431984
	crhbp		-0.757673	-3.83549	0.633669	0.228739	1.40631	1.00455
	mr		-0.571729	-0.172781	-0.295641	0.662872	1.27358	1.21003
	mtor		-0.395897	0.653821	0.449822	-2.10254	0.872959	-1.97739
	gapdh		-0.0441639	0.465893	-0.0858363	-0.385944	-0.455015	-0.779221
	uro t f1		-1.38264	-1.01382	-1.25048	-1.22797	0.798313	-1.32453
	ckap5		0.0441639	-0.465893	0.0858363	0.385944	0.455015	0.779221
	succdh		0.18012	-0.0418981	0.462342	0.459644	0.427984	0.865891
	pomc B		-0.0504476	0.836414	-0.773948	0.335466	-0.110328	0.287593
	cck-b		0.187017	0.18992	0.385299	0.965785	1.86915	0.766225
	ef		-1.4736	0.445905	-0.112244	-0.13406	-0.919438	-0.179883
	tryhydr		-3.27762	1.13617	-2.32535	-2.83283	-0.49449	-3.11257
	opi d1b		-1.69135	-1.05695	-1.76812	-1.05939	-0.115053	-2.01131
	opi d1a		-0.0547269	0.395876	0.309916	-0.271384	0.688518	-0.386614
	cck		0.396921	-0.448152	0.0916299	0.797028	0.661546	0.812603
	eiFa		0.645646	-0.685974	0.0657373	0.605069	0.84061	0.986098
	tyrhydr1		-0.0807206	0.112848	1.42622	0.462505	0.340611	1.57463
	isor1		0.0471498	-0.46711	0.922221	0.920482	0.293943	0.983559
	90 min		air 1	air 2	air 3	air 4	air 5	air 6
	gastr		0.814441	7.028	0.479223	-0.141298	1.49945	-0.482139
	crf2		0.191342	1.03731	1.38424	-1.28833	-0.178231	-2.105
	prola		0.203423	6.65828	-1.26824	0.312926	1.12973	-0.25497
	crf R2		-4.79385	1.92099	-8.45606	0.909462	-2.44432	-1.68722
	iso		3.79949	-4.13307	3.07402	0.914197	1.28595	2.79908
	crf R1		-0.110596	-0.842918	-0.436285	-0.595731	-0.466717	0.0613174
	nr3c1		0.348045	0.433717	-1.49589	-0.637447	-0.272481	0.311219
	dopar d2b		-0.132218	-3.14054	-1.36745	-0.920726	-1.09053	0.291936
	crf1		0.237732	-0.150658	-1.2562	-0.579764	-0.354678	0.107429
	pomca		-0.851507	6.78381	-1.51261	-1.63046	1.25526	3.68574
	cart		0.370957	1.01804	-0.498569	-0.981897	0.207858	1.19086
	egr-1		0.362556	-0.454883	5.26195	0.580176	1.34764	1.16195
	erk1		0.45743	-1.0601	3.67115	1.18707	1.10032	1.29824
	cfos		-1.62349	0.550206	-2.38493	-1.8675	-1.76283	-3.41211
	npy		0.220163	8.31164	-0.158831	0.430958	2.78308	5.21357
	agouti		-2.71866	2.92014	-10.7118	-2.43042	-2.37678	1.1911
	citrsyn		0.273152	-1.43256	-1.20166	0.352512	-0.230017	0.971899
	palld		-1.83739	0.763309	-3.78009	1.04456	-0.537762	1.4952
	crhbp		0.747117	6.54686	-0.253932	1.20918	1.01831	-2.77958
	mr		0.394467	6.72884	-0.767279	-0.294237	1.20029	0.108111
	mtor		-1.93236	5.67328	-6.29959	-1.82804	-0.940327	-0.347518
	gapdh		0.0422655	-0.1868	0.30609	0.584986	0.15946	0.0460339
	uro t f1		-1.82036	2.91613	-2.33647	-2.0818	-0.669606	0.332623
	ckap5		-0.0422655	0.1868	-0.30609	-0.584986	-0.15946	-0.0460339
	succdh		0.148089	0.823802	-0.615045	-0.297826	0.108249	0.548735
	pomc B		0.274867	6.83567	-1.93757	0.925874	1.30712	0.785828
	cck-b		-0.0393024	1.23731	-1.13204	-0.0303129	0.141257	0.986428
	ef		-0.0561164	3.10342	-6.6855	-1.36812	-1.28737	-1.02372
	tryhydr		-3.71898	2.04999	-5.8246	-2.10557	-2.01295	-0.252613
	opi d1b		-2.03731	3.64235	-4.56459	-2.01466	-0.716745	1.4315
	opi d1a		0.0959803	-0.54141	0.209101	0.430876	-0.0250706	-0.107239
	cck		0.584429	0.407375	-0.234809	-0.0841315	0.24431	0.478113
	eiFa		0.341717	0.04469	-0.538452	-0.421434	-0.116569	0.418768
	tyrhydr1		0.955799	-1.54868	3.45621	-0.178967	0.464943	-0.346343
	isor1		-0.0488296	0.109342	-1.77784	-0.0724424	-0.316419	0.27985

## Sheet: Hyp males
Hyp
	control group		Hyp log 2 expression values
	Gene		ctr 1	ctr 2	ctr 3	ctr 4	ctr 5	ctr 6
	gastr		0.82935	-0.684177	1.31643	-2.34254	-1.00209	1.88302
	crf2		0.830887	1.24862	0.217275	0.332899	-0.283423	-2.34626
	prola		0.737281	2.14507	-0.982863	-0.794172	-2.03276	0.927451
	crf R2		0.543428	-0.21048	-0.597191	1.1194	-2.19932	1.34416
	ghrel		-2.95748	0.969212	-1.49647	0.170583	1.10134	2.21281
	5ht R		0.0381084	2.1398	-1.42211	0.0493931	-0.471247	-0.333948
	iso		0.528906	1.85497	-2.21672	1.47696	0.514014	-2.15813
	crf R1		-0.170435	-0.148928	-0.55598	0.625686	-0.229063	0.47872
	nr3c1		0.261291	-0.403839	-0.146067	0.415513	0.138344	-0.265242
	dopar d2b		-0.3926	1.74912	0.12446	-0.303072	-0.657718	-0.520187
	crf1		-0.0236871	0.382397	-0.192778	0.525321	0.348069	-1.03932
	pomca		0.751745	0.670783	-0.736474	0.323095	0.500527	-1.50968
	cart		0.460397	1.07533	-0.321219	0.69146	0.755016	-2.66099
	5ht tra		-1.07336	2.16468	-0.711301	-1.08323	0.864549	-0.161338
	egr-1		0.221545	-1.27819	-0.202627	0.136159	0.46455	0.658566
	erk1		-0.276142	0.778676	0.281095	0.102355	-0.862762	-0.0232216
	cfos		-2.03972	-0.382531	-0.00627107	1.05582	1.25003	0.122667
	npy		0.707773	3.08901	-3.65396	-0.294328	0.0625984	0.0889109
	gal		0.697802	3.02928	-5.19592	0.120067	0.361968	0.986802
	agouti		0.539895	0.813746	0.185124	0.567191	-1.32745	-0.778503
	citrsyn		-0.308059	-0.264927	-0.3332	0.388261	0.225843	0.292082
	palld		0.263183	1.1693	-0.663039	-0.503694	-0.83125	0.565499
	crhbp		-0.316055	-0.882992	-0.330021	1.00933	-0.0838772	0.603618
	mr		0.380284	1.64805	-0.893925	-0.00765164	-1.09321	-0.0335501
	5htr b		-1.30687	2.15149	0.491567	0.515723	-0.84806	-1.00385
	mtor		0.878232	2.10245	-0.811389	0.116931	-1.18453	-1.1017
	gapdh		-0.289392	0.103879	-0.178541	0.292954	0.318763	-0.247662
	uro t f1		-1.20587	0.779087	-0.743129	0.358851	0.336944	0.474112
	ckap5		-0.155576	0.336399	0.206173	-0.222975	0.0984687	-0.262489
	gabaa 1		-0.629687	0.405101	0.0839769	0.0751872	0.283535	-0.218113
	succdh		-0.422775	-0.0983192	-0.197983	0.137539	0.300933	0.280605
	pomc B		0.852915	-0.575458	-0.136354	0.133007	0.715114	-0.989223
	dopar2a		0.00111995	1.97897	-0.226231	0.66557	-0.0436578	-2.37578
	cck-b		-0.385521	1.93618	-0.530921	-0.672627	0.385724	-0.732833
	ef		0.155576	-0.336399	-0.206173	0.222975	-0.0984687	0.262489
	tryhydr		-0.705546	0.598424	-0.222506	-0.974653	2.28015	-0.975865
	opi d1b		-2.9954	-0.898621	0.623237	1.70688	1.52731	0.0365991
	opi d1a		-1.78398	1.12912	-0.351802	0.840535	-0.0736477	0.239778
	cck		0.344533	0.000876528	0.128446	0.202269	0.81833	-1.49445
	eiFa		-0.03234	-0.490343	-0.00492808	0.0542175	0.182653	0.29074
	isor1		-1.65698	1.78164	-0.420287	-0.466642	-0.589726	1.35199
	dopar3		-5.77181	2.20712	0.231274	1.82942	1.3021	0.201895
	30 min		feed 1	feed 2	feed 3	feed 4	feed 5	feed 6
	gastr		1.65182	-3.43887	0.523953	0.21779	2.20909	12.2241
	crf2		2.47503	-0.891309	2.56863	-1.95718	2.1944	12.8728
	prola		2.8625	-0.0322528	0.723315	1.0013	2.75636	13.4347
	crf R2		-1.68243	-1.37523	-1.59635	-2.26468	-1.02063	6.29134
	ghrel		1.33943	0.0125342	2.94278	-5.71822	1.23329	11.9117
	5ht R		-0.838966	1.08197	-0.315892	-0.588736	-1.74569	11.433
	iso		-3.90243	1.24982	2.97473	-7.51884	-12.8961	7.92991
	crf R1		1.17244	0.389656	0.797333	-0.786099	-1.97542	0.675454
	nr3c1		-0.141346	0.0915788	0.319568	0.285836	0.677286	12.2451
	dopar d2b		-0.173953	-0.479416	-0.52985	-1.37708	0.935198	11.6136
	crf1		0.135031	0.240409	0.429247	-1.316	1.51189	12.1903
	pomca		2.17544	-0.0761098	-4.54551	-0.887635	0.783969	11.4624
	cart		-1.32454	-0.158858	0.449374	-0.93191	-0.892088	1.76104
	5ht tra		1.97981	-1.8956	-0.522074	1.37285	1.87366	12.552
	egr-1		-0.21369	0.735084	0.196816	0.833731	-4.90054	11.2493
	erk1		0.300053	0.0487876	1.14705	0.0378547	-0.235438	12.2566
	cfos		0.632334	0.677489	0.334188	-0.348507	-3.07859	11.6111
	npy		2.31979	0.237221	0.396163	-0.590679	2.21365	12.892
	gal		1.98359	1.43362	2.42551	-1.77633	2.65437	13.3328
	agouti		0.0373413	0.151461	-2.83076	-2.06486	-1.92689	10.6324
	citrsyn		-0.841741	-0.296258	-0.590679	-0.0135361	-0.772332	11.418
	palld		-2.40702	-1.13417	-0.471167	-2.70179	0.599406	8.93033
	crhbp		1.13255	0.0200294	0.939781	-0.524271	-2.1602	-0.25657
	mr		1.40445	-0.0961886	0.729662	-1.60791	2.04883	12.4194
	5htr b		0.750843	2.1962	1.63627	0.762729	2.94538	13.6238
	mtor		0.284769	-0.683728	-1.33787	-2.67072	-0.89771	10.857
	gapdh		0.212747	0.160026	0.80982	0.161637	-2.63387	-0.892528
	uro t f1		0.586891	0.181444	0.413172	0.633007	-3.72737	11.6171
	ckap5		0.244743	0.248549	0.25663	0.018969	-2.17959	0.785989
	gabaa 1		-0.708704	0.596215	0.46823	0.27097	-9.85249	10.1353
	succdh		0.46435	0.110521	1.26604	-0.145152	-1.52924	-0.531034
	pomc B		1.46819	0.972931	-2.17482	-1.67611	1.2827	11.9611
	dopar2a		0.627694	1.08718	-0.324146	-1.60004	1.52441	12.2028
	cck-b		1.40143	2.04888	2.50744	-1.28661	-2.24176	12.4063
	ef		-0.244743	-0.248549	-0.25663	-0.018969	2.17959	-0.785989
	tryhydr		-1.17713	-1.4809	0.82122	1.63641	-3.38332	11.2202
	opi d1b		0.291621	1.12266	-1.23396	1.61834	-7.66619	10.7535
	opi d1a		1.48884	-0.199508	-0.382669	0.324925	1.95093	12.6293
	cck		1.81001	1.0965	-1.61258	-0.172297	-12.1134	0.555811
	eiFa		0.0928544	0.142583	0.755112	0.125212	1.26165	12.4415
	isor1		-3.09946	0.715474	-1.26568	0.273359	1.33592	8.17023
	dopar3		0.451269	0.767099	0.570625	1.03129	2.3498	13.0282
	30 min		feed ctr 1	feed ctr 2	feed ctr 3	feed ctr 4	feed ctr 5	feed ctr 6
	gastr		1.53288	-1.00443	-2.17063	-0.980083	-0.205331	-2.11954
	crf2		1.26208	1.13901	0.497312	3.35728	0.52392	-1.24477
	prola		1.54236	-1.63673	-0.378505	-0.381343	1.71821	0.583052
	crf R2		-0.752729	-2.42416	-0.0018422	-1.80906	-4.18841	-3.56469
	ghrel		3.64139	-4.60968	-0.200574	0.508619	-0.240698	-0.455645
	5ht R		-0.117323	0.174191	-1.12157	-0.942382	-0.260854	-0.525275
	iso		2.76498	3.84002	-2.82293	1.4467	-1.33658	-1.58616
	crf R1		0.718811	0.316756	0.662434	-0.0970514	-0.182682	-0.224591
	nr3c1		0.0200465	0.350402	0.324455	0.862223	0.44886	0.465489
	dopar d2b		-0.814158	-1.03292	-1.85812	-0.78116	-0.748595	-0.8777
	crf1		0.370193	1.26922	-0.764168	-0.000676529	-0.328865	-0.65832
	pomca		-0.277125	-1.5679	-7.13965	-1.61548	-1.49469	1.18844
	cart		-0.504095	1.30193	-1.71683	-0.636045	-0.932057	-2.8331
	5ht tra		1.23332	2.03137	-0.191664	-2.89434	-1.17289	-0.418641
	egr-1		1.26881	0.389405	0.953807	1.00128	1.07525	0.507749
	erk1		-0.523002	-0.896999	-0.382046	1.63148	1.45862	0.412094
	cfos		0.511012	0.264694	-0.0634893	-0.733081	0.0913063	-1.63463
	npy		2.83983	-3.00836	-0.192167	-1.08211	-0.582655	-0.746719
	gal		1.61116	-4.08159	-1.752	-3.31405	-2.39073	-2.33246
	agouti		-1.09444	-0.372288	-6.31261	-1.17818	-1.0569	-0.0758665
	citrsyn		0.357966	0.502279	0.244255	0.414355	0.499635	0.494393
	palld		-0.0363612	-1.76691	-1.08481	-1.35075	-1.02578	-1.51391
	crhbp		-0.0139981	0.0791554	1.01919	0.869127	-0.0963181	0.157989
	mr		-0.802812	0.228393	-0.666971	-0.98897	0.599372	0.33546
	5htr b		0.220374	-2.32077	-5.81972	1.67006	-0.86016	0.928113
	mtor		-0.274345	1.77878	-0.537634	-3.13232	-0.316664	-0.842455
	gapdh		0.437129	0.306202	0.286549	0.204829	1.03629	-0.262837
	uro t f1		0.17681	-0.165005	0.668047	0.139031	0.24912	0.578337
	ckap5		-0.146772	-0.0126241	0.152198	-0.13032	0.107829	-0.327101
	gabaa 1		0.254639	0.172247	0.182856	-0.571381	0.144196	0.358096
	succdh		0.115661	-0.0842833	0.421422	0.447058	0.424282	0.0624051
	pomc B		0.592845	0.477034	-4.10797	-0.660806	-1.19465	0.534042
	dopar2a		0.0616271	0.105404	-0.843706	-0.912497	-1.6657	-0.968902
	cck-b		1.08543	-0.447388	-0.637853	0.15756	0.955546	0.0226869
	ef		0.146772	0.0126241	-0.152198	0.13032	-0.107829	0.327101
	tryhydr		0.59515	-0.499794	-1.35953	-3.55258	-2.15194	-0.498712
	opi d1b		1.463	-0.0500846	-0.660002	2.66891	2.30579	1.02549
	opi d1a		-0.23919	0.366267	-0.480492	0.474937	0.00527011	0.515159
	cck		-0.226501	0.436763	-2.59058	1.284	0.00775778	-0.284485
	eiFa		-0.44047	0.164008	0.41012	0.632304	0.611061	0.118507
	isor1		0.793186	-1.56172	0.224856	-2.45355	-1.35279	-0.566979
	dopar3		2.40068	0.719501	1.13497	-0.0295975	0.861325	0.573277
	30 min		chas 1	chas 2	chas 3	chas 4	chas 5	chas 6
	gastr		-1.49459	2.18006	0.774765	-1.31047	-0.528659	-2.26429
	crf2		-2.40973	2.59996	-1.04682	1.28338	0.732995	0.283498
	prola		-1.3262	-1.17726	-0.255851	-0.0661468	-0.957953	-0.783452
	crf R2		-5.47095	-2.31519	-3.57125	-5.67474	-0.776216	-1.81852
	ghrel		-0.978729	-0.297945	-0.941563	-2.48506	3.81882	-2.19608
	5ht R		-0.26449	0.412086	-0.06344	-0.0913021	-0.454306	0.0364948
	iso		0.085488	2.78282	-1.51203	-2.99391	2.71091	0.947516
	crf R1		0.27569	0.5793	0.030846	-0.0476465	0.0776912	0.00374082
	nr3c1		0.544162	0.806016	0.598822	0.635267	0.720157	0.428433
	dopar d2b		-1.02516	0.26279	-1.94415	-1.11052	-0.944079	-1.49239
	crf1		-0.285408	1.08514	-0.478962	-0.448033	0.915146	0.0376506
	pomca		1.26006	0.168336	1.22207	-0.301385	0.577876	-0.212925
	cart		-1.25805	0.765	-1.58238	-3.20758	1.53839	-0.956132
	5ht tra		-1.57548	0.639762	-0.218334	-0.568673	-1.54737	0.808087
	egr-1		0.211948	-0.142789	0.45974	1.02833	-0.261588	-0.1807
	erk1		-0.033708	1.25095	0.637437	0.720399	-1.09476	-1.18875
	cfos		0.659081	0.485031	-0.692406	0.197498	0.197329	-0.609825
	npy		-0.709287	0.79565	-0.0798997	-3.13727	2.28542	-0.537589
	gal		-1.24583	0.777378	-0.176007	-3.58625	2.50812	-3.09654
	agouti		-0.935942	-0.481642	0.675473	0.359784	0.677049	-1.31047
	citrsyn		-0.220526	-0.122342	0.556689	0.82374	0.229564	0.546715
	palld		-1.28801	0.153065	-0.0196646	-2.60946	-1.79083	-1.72183
	crhbp		0.657798	1.02098	0.18623	0.470584	-0.379994	0.111343
	mr		-1.42702	-0.890427	-1.25735	-2.67285	1.76096	-0.688133
	5htr b		1.15181	-4.84797	-6.26523	0.805092	0.265382	0.694057
	mtor		-1.91757	-0.941611	-2.34069	-4.36626	-1.35573	-2.62181
	gapdh		0.333372	0.444112	0.281093	0.601961	0.364223	0.0882164
	uro t f1		-0.387159	0.478801	-0.480322	0.0339946	0.363779	0.554061
	ckap5		0.0304704	0.357763	0.327282	-0.0505182	-0.028516	-0.274071
	gabaa 1		-0.0340146	-0.301963	0.546504	-0.486547	-0.455612	0.334866
	succdh		-0.0159058	0.808977	0.436568	0.5714	-0.0142606	0.418029
	pomc B		0.543924	1.90454	0.876965	-0.715794	0.756259	-0.639
	dopar2a		-0.638463	0.83307	0.332678	-0.43065	-0.456255	-0.760042
	cck-b		0.507178	1.76018	1.02392	0.0280423	-0.028782	-0.446029
	ef		-0.0304704	-0.357763	-0.327282	0.0505182	0.028516	0.274071
	tryhydr		-6.22161	0.563289	-0.285477	-1.46426	-1.36504	0.448627
	opi d1b		1.44075	-0.789352	0.199984	2.71758	1.89988	0.348397
	opi d1a		0.351901	0.349629	-0.148423	0.179294	-0.532577	-0.571566
	cck		0.75107	0.270118	-0.614817	0.883391	0.105619	0.00896983
	eiFa		0.387295	0.650862	0.290433	0.135083	-0.515439	0.502843
	isor1		-2.79837	-0.697629	-1.24175	-4.06115	0.581105	-3.00028
	dopar3		0.231405	-0.841708	0.506945	0.767251	0.863622	1.02882
	30 min		conf 1	conf 2	conf 3	conf 4	conf 5	conf 6
	gastr		0.735831	-2.34725	1.4819	0.380716	-0.808278	0.393607
	crf2		2.97348	0.0384555	-0.831802	2.95937	0.0195269	-3.05236
	prola		5.43038	4.78435	5.43641	0.814436	0.953406	6.15526
	crf R2		-1.52627	-2.26627	-0.923899	-4.95689	-2.79956	-2.34701
	ghrel		5.46224	0.598886	-1.83443	-2.20547	-3.92628	0.644563
	5ht R		2.05609	0.0189632	-2.01192	0.17861	-0.0984779	-4.95223
	iso		-0.857769	0.642854	-6.44768	-1.36405	-2.29274	-3.61963
	crf R1		0.279992	0.980239	0.283619	1.39517	-0.313666	0.169765
	nr3c1		0.628817	-0.259406	-0.114702	1.4801	0.688895	0.737409
	dopar d2b		-0.603336	-0.742328	5.34395	0.708484	-1.29668	6.14343
	crf1		0.316727	1.01679	-0.0277367	0.790506	-0.454393	-0.385066
	pomca		0.0346965	2.09183	-1.13594	-1.0768	-0.700777	0.145983
	cart		1.51067	0.728523	-3.73758	-1.17704	-0.920882	-3.13042
	5ht tra		2.8861	0.957207	1.89088	-0.758236	0.00489254	1.36124
	egr-1		0.364616	-0.0265207	-6.88761	2.71099	1.21515	-9.21749
	erk1		1.21417	-0.268861	2.11246	1.86478	-1.43533	-1.90486
	cfos		0.840633	0.564771	4.62423	3.31467	0.602415	6.33712
	npy		-1.33354	2.39685	2.79779	-0.0559694	2.26226	3.1564
	gal		4.67879	2.21884	-0.0577362	-2.06699	2.08424	1.4888
	agouti		1.39116	1.42667	5.02633	-0.0868215	-2.16494	3.98194
	citrsyn		0.0910441	-0.637306	0.230346	1.76462	0.588058	-1.01244
	palld		-2.08632	0.551595	-1.17463	-1.30615	-3.75298	1.60845
	crhbp		0.763951	0.30838	-0.353207	0.642934	-1.00323	-1.17297
	mr		2.32525	1.50921	-1.02103	-0.808411	0.483207	0.529498
	5htr b		1.34438	-1.51925	-0.826112	1.65035	-0.732331	-0.601998
	mtor		-0.0345848	-0.680614	-2.00706	-3.40247	-1.5586	-1.41065
	gapdh		0.818919	0.586571	-0.0610341	0.239701	-0.303294	0.387673
	uro t f1		1.47456	0.779296	-2.24956	-0.488276	-0.483657	-4.30254
	ckap5		0.0420487	0.328167	0.214194	-0.328172	-0.0812882	-0.646275
	gabaa 1		0.446944	-0.146115	-0.073061	-0.357988	0.655854	-0.49411
	succdh		0.860179	0.598048	0.596976	-0.403198	0.306003	-0.00271462
	pomc B		2.14398	1.30558	0.465918	-0.303795	1.5356	-0.386299
	dopar2a		0.445875	-0.969922	-1.42651	-1.47686	-0.999509	-0.555314
	cck-b		0.884348	1.13398	1.13002	-0.35367	-0.38137	0.112311
	ef		-0.0420487	-0.328167	-0.214194	0.328172	0.0812882	0.646275
	tryhydr		1.62857	-1.30266	2.00325	-2.6658	-4.76788	-2.82285
	opi d1b		2.18312	2.0126	-0.34727	1.6924	1.38579	0.28564
	opi d1a		-0.228622	-0.300012	-0.638128	0.0246673	-1.13925	-1.08238
	cck		0.915316	1.3762	1.06034	1.04719	-0.433104	0.353348
	eiFa		0.808799	1.0241	0.330104	0.579776	-0.15663	-0.450313
	isor1		-0.32642	-1.92243	-0.930701	-3.9187	-2.48453	2.25068
	dopar3		1.26471	1.93291	-0.274521	-0.326288	-0.404429	1.08396
	30 min		air 1	air 2	air 3	air 4	air 5	air 6
	gastr		-1.96834	-1.38487	1.39345	-0.372638	-1.61928	-0.349758
	crf2		2.54493	3.11413	0.287906	1.13281	-0.180017	-0.307663
	prola		-1.06862	2.32334	3.15573	-0.892171	-0.618886	0.974236
	crf R2		-2.73101	0.426489	0.38685	-4.23801	-5.56075	-0.167963
	ghrel		3.14437	5.22607	2.55219	-1.01116	-6.11683	-3.61674
	5ht R		1.58206	0.505319	1.66186	-0.938417	-2.28794	-0.424476
	iso		-1.15978	-6.38744	2.98164	0.496567	0.345234	-2.04694
	crf R1		0.551233	-0.354767	-0.580212	-0.146548	-1.8951	-0.50025
	nr3c1		0.259371	-0.268679	-1.2992	0.0689567	-1.7301	-0.310597
	dopar d2b		0.820521	-3.12184	-0.760713	-1.33513	-3.06319	-1.48165
	crf1		0.320992	-1.12971	0.79123	-0.163099	-1.88308	-1.0239
	pomca		-0.93054	1.07448	-0.388468	0.321898	-2.2247	0.338229
	cart		-3.05688	-0.912339	0.633573	-0.0600085	-1.57975	-2.43588
	5ht tra		0.998939	-0.0899152	-0.291229	-1.87418	-3.24768	-0.492327
	egr-1		0.44416	0.00667694	0.3007	0.686465	-0.411727	1.18897
	erk1		1.56559	-0.681896	-2.96028	0.838118	-0.48071	-0.283738
	cfos		2.04368	0.833132	1.6161	2.6644	-0.55911	1.13462
	npy		0.355884	3.79312	1.79569	-3.04788	-3.62386	-3.81068
	gal		1.5354	2.86187	2.79334	-2.6367	-2.48321	-0.554317
	agouti		-3.75865	0.643173	-0.938573	1.09026	-1.00305	1.31711
	citrsyn		-0.106052	-1.07278	-1.13458	0.218636	-1.39753	-0.0482641
	palld		-2.02862	0.813134	-0.114315	-2.86011	-2.66686	0.0510081
	crhbp		0.706734	-1.55852	-1.57825	-0.10244	0.65983	-0.565046
	mr		-0.58287	1.03982	1.81548	-0.908186	-1.25831	0.368764
	5htr b		-0.581937	1.51351	-2.7049	-0.175754	0.810624	-0.0190926
	mtor		0.423663	0.873995	0.765404	-0.174964	-3.7481	1.40534
	gapdh		0.96914	-0.82986	-0.577445	0.470079	0.88711	-1.16408
	uro t f1		1.15884	-0.680482	-1.4024	0.733376	-0.115039	-0.992293
	ckap5		0.188582	0.139348	0.35703	-0.204382	0.374458	-0.485609
	gabaa 1		0.116539	-1.13211	-0.320507	-0.448933	0.626129	-0.891264
	succdh		0.651227	-0.359541	-0.415281	0.0872131	0.828195	-0.783029
	pomc B		-0.498661	0.715838	-1.0319	-0.214832	-0.272781	-1.56199
	dopar2a		0.20015	0.471914	-0.0300821	-1.86408	0.197438	-2.61507
	cck-b		0.984679	-0.181809	0.692632	-0.0401745	0.510081	-0.26925
	ef		-0.188582	-0.139348	-0.35703	0.204382	-0.374458	0.485609
	tryhydr		0.956776	-0.0649492	-2.60958	-2.33711	-4.02335	-1.24936
	opi d1b		-0.884536	0.791991	0.0426961	1.20318	2.32871	1.54445
	opi d1a		-0.337751	0.04247	-2.41752	-0.909072	0.424501	1.21431
	cck		-0.309845	0.66731	0.0871153	0.641782	0.76426	0.138147
	eiFa		0.752732	0.12292	-0.288717	0.367668	0.597699	0.36637
	isor1		-0.860235	1.15319	2.11449	-1.30554	-2.87416	-0.602719
	dopar3		1.096	2.72404	2.12986	0.298167	0.216737	-0.283586
	60 min		feed 1	feed 2	feed 3	feed 4	feed 5	feed 6
	gastr		-1.18294	1.24453	0.41675	-0.0812944	-2.3989	0.11693
	crf2		-0.456918	-1.27133	2.73951	-1.91054	2.12525	-1.04516
	prola		1.79173	1.94307	-0.440133	0.0306385	-1.73098	0.53413
	crf R2		-1.91718	0.485579	-2.71661	-3.40336	-4.36128	0.689644
	ghrel		2.19738	2.15194	1.32802	1.53931	-1.70662	-2.03288
	5ht R		-0.223436	0.596613	-0.58554	-0.293816	-0.683902	0.521278
	iso		-7.61807	-0.204763	1.41459	-1.95117	-0.258958	-0.316383
	crf R1		-1.31532	-0.226315	0.101876	0.106496	-0.0562122	-0.0854828
	nr3c1		1.16817	0.261028	0.802557	0.308246	0.39574	0.750704
	dopar d2b		-0.976216	-0.935673	-0.356809	-1.68191	-0.948146	-0.915817
	crf1		-1.58876	-0.374537	0.377236	-0.743797	0.033616	-0.000775136
	pomca		-8.73386	0.0293788	0.77003	0.875919	-1.13398	0.894558
	cart		-4.82603	-0.529028	1.14995	-2.06501	-0.715919	-0.524587
	5ht tra		-3.30182	-0.605002	-1.272	-0.91169	1.01807	-0.323586
	egr-1		0.690278	-0.799175	-0.133304	0.21692	0.748313	0.373794
	erk1		1.32146	1.4488	0.736616	-0.192337	-0.378349	0.260272
	cfos		-0.928849	-0.670864	-0.647709	-0.298812	0.775466	-1.39632
	npy		-2.21262	0.836659	1.6646	-4.09785	-2.09033	-1.18602
	gal		-1.20992	1.38102	1.58716	-1.32832	-1.5177	-0.18331
	agouti		-1.72565	1.06594	-1.25174	-1.28384	-1.47952	0.558995
	citrsyn		0.423749	-0.800644	-0.108246	0.22233	0.610455	0.191868
	palld		-0.923921	-1.06212	-1.01968	-1.26689	-1.95381	-1.40334
	crhbp		-1.11753	0.131677	0.540063	-0.0104281	0.291894	-0.232751
	mr		0.983431	1.94805	-0.245305	-1.65409	-0.540265	1.03436
	5htr b		-4.29554	-0.70253	0.956686	-2.87389	0.385808	1.69632
	mtor		0.529177	-1.2107	-0.0483238	0.00614849	-1.25779	2.14367
	gapdh		0.465595	-0.0852373	0.674388	0.359157	0.485059	0.397047
	uro t f1		0.0896848	0.509296	0.0439798	1.15351	-0.509824	-0.629519
	ckap5		0.607147	0.271712	0.168864	-0.251586	0.241885	-0.160027
	gabaa 1		0.472648	-0.32185	-0.184445	-0.701562	0.0894879	0.197911
	succdh		0.798701	-0.562499	0.152751	-0.0317413	0.769368	-0.303669
	pomc B		-3.10519	1.28811	0.887382	1.10511	0.162806	-0.489067
	dopar2a		0.451157	-2.43372	-1.24607	-1.01061	-0.642454	-1.03883
	cck-b		0.158591	-0.0361378	0.512741	-0.578027	-0.00654519	-0.2479
	ef		-0.607147	-0.271712	-0.168864	0.251586	-0.241885	0.160027
	tryhydr		-1.22771	-0.586778	-1.00075	-2.66762	-0.0302584	-0.0989527
	opi d1b		1.32762	2.51283	1.54694	2.21326	1.69906	1.6964
	opi d1a		1.43837	1.66863	1.43376	-0.228706	0.149978	0.681448
	cck		-2.75938	0.870105	0.486928	0.78605	0.40247	0.572278
	eiFa		0.327899	-0.121521	0.0834846	0.203924	0.455399	0.328532
	isor1		-0.134781	-0.260762	-0.526117	-0.962828	-3.03206	-0.702926
	dopar3		3.00217	0.772293	2.28448	0.618129	1.57943	0.881231
	60 min		feed ctr 1	feed ctr 2	feed ctr 3	feed ctr 4	feed ctr 5	feed ctr 6
	gastr		0.621785	-0.921123	0.753795	-1.205	-4.21457	-2.99931
	crf2		-0.209035	0.333165	-1.12002	1.35194	-0.612436	-1.92993
	prola		0.715624	0.931859	-0.313711	-0.396515	1.67505	0.304787
	crf R2		0.657865	-2.28607	0.267196	-1.86964	-3.93358	-2.08061
	ghrel		0.135647	0.228227	1.66896	1.24546	-0.8202	-3.69614
	5ht R		-0.480923	0.0103138	-0.156742	-0.43781	-0.498063	-1.05672
	iso		-3.05749	-3.93463	0.348054	-5.92405	1.28971	0.541692
	crf R1		-0.550656	0.222168	0.0409194	-0.445808	-0.225331	-0.509295
	nr3c1		0.0922108	-1.25471	0.412098	0.369474	-0.101739	-0.0708011
	dopar d2b		-1.5423	-0.276556	-0.871335	-0.787701	-0.629654	0.161823
	crf1		-1.35348	-0.154225	0.065688	-0.385914	-0.252855	-0.545462
	pomca		-0.433435	0.0535949	0.544225	-9.20169	0.762728	-1.83558
	cart		-2.00496	-0.48645	-1.78289	-1.84064	0.398718	-2.45474
	5ht tra		-1.11327	-2.48145	0.961948	-1.46949	-2.16225	-1.0353
	egr-1		-0.0973149	-0.485414	-1.33891	0.581752	0.132902	-0.838559
	erk1		-0.311499	-0.206357	1.6821	-0.0443531	0.457577	-0.00147825
	cfos		-2.70065	-1.49019	-1.03325	-0.793699	-0.207557	-2.62903
	npy		-4.60981	2.10422	-1.07157	2.68703	-0.862634	0.170355
	gal		1.36229	0.79256	0.0731696	2.37492	0.406441	1.0719
	agouti		-6.74388	0.749657	-0.952036	-1.35846	1.31545	-5.27199
	citrsyn		-0.301417	-0.483474	0.0318359	0.74356	-0.186937	-0.829318
	palld		-0.165953	-0.783238	-2.91709	-2.30684	-0.957122	-2.48342
	crhbp		-0.995219	0.345082	0.685787	-0.208403	-0.296803	-0.757873
	mr		-0.532825	-0.0163512	-0.458295	0.859035	-0.442194	0.0313887
	5htr b		0.287319	-1.48822	-0.904463	-4.35358	-0.538458	-4.61399
	mtor		-0.528251	-2.33416	-2.0993	-0.519857	-0.449812	-1.26958
	gapdh		-0.28004	-0.0254515	0.822338	0.547388	0.0583354	0.293106
	uro t f1		-0.0806718	-0.0312101	0.300109	0.661068	-0.355416	0.490622
	ckap5		-0.0745761	0.33353	0.250123	0.260398	0.126897	0.399817
	gabaa 1		-0.168419	-0.646722	0.175771	-0.724564	0.100644	0.830036
	succdh		0.0830026	0.0525975	0.380997	0.945945	0.500399	0.43619
	pomc B		-0.636091	0.877174	1.0174	-3.91099	0.373278	-5.23442
	dopar2a		-1.82028	-0.714982	0.529383	-0.312134	-1.67246	-0.757765
	cck-b		-1.36329	0.287938	0.702391	1.18838	0.763735	0.0916268
	ef		0.0745761	-0.33353	-0.250123	-0.260398	-0.126897	-0.399817
	tryhydr		0.595201	-0.453253	1.43718	0.850905	-2.25706	-0.912881
	opi d1b		0.983065	1.38513	1.15237	1.11015	2.8436	-0.0177964
	opi d1a		-0.180143	-1.33735	1.17623	-1.04896	-0.739016	-0.778686
	cck		-0.0129007	0.914808	-0.0947215	-2.28223	0.342482	-0.709469
	eiFa		-0.173369	0.479339	0.226708	-0.0468401	0.7828	0.398248
	isor1		0.00298834	-1.68361	0.556181	-1.63186	-1.35762	-0.12865
	dopar3		0.373278	-0.289414	0.36492	-0.467138	0.77688	-0.458762
	60 min		chas 1	chas 2	chas 3	chas 4	chas 5	chas 6
	gastr		1.86483	-2.07019	-0.383755	0.654941	0.131714	-0.710578
	crf2		-0.756402	1.01457	-3.13932	1.17985	0.146208	-1.37272
	prola		2.86031	3.89068	4.72184	2.08646	0.689672	0.599204
	crf R2		-1.13405	0.383017	-0.128063	1.6707	-2.45487	-0.476461
	ghrel		-1.65032	1.34566	-1.83424	4.15554	0.138284	-2.43037
	5ht R		-1.98856	0.641087	-0.707149	0.705318	-0.82612	-0.639786
	iso		-9.69272	-3.03377	-7.21719	-6.96706	0.572747	-5.23899
	crf R1		-0.100119	0.945269	-0.318355	0.853517	-0.080733	-1.71058
	nr3c1		0.8991	0.640769	0.719132	-0.693864	-0.147747	0.0652381
	dopar d2b		-1.59246	1.4396	5.70252	0.827651	-0.71213	-1.57409
	crf1		-4.49896	0.259348	-0.396642	0.314812	-0.795515	-2.57632
	pomca		-4.96699	1.86655	0.0470559	1.31356	0.158422	-5.52128
	cart		-11.084	-1.83278	-5.71859	-0.860053	-0.332228	0.244904
	5ht tra		1.69962	3.38048	3.83814	1.57625	-0.691199	1.8463
	egr-1		-0.503494	-0.121659	-5.51315	0.151251	-0.504039	-1.44251
	erk1		0.470344	-0.448901	0.579413	2.9859	-0.658278	-0.247013
	cfos		-5.4073	-3.30013	-3.22899	0.104463	-0.7011	-1.90283
	npy		-0.33271	2.20591	2.96558	4.23409	2.34411	1.40584
	gal		0.807504	2.48836	0.81237	2.02342	1.09302	-0.775617
	agouti		-3.43124	2.4096	5.11771	-0.398248	0.283029	-6.62233
	citrsyn		-0.797083	-0.258759	-1.64821	-0.604385	-0.428567	-0.58331
	palld		0.505366	-0.93237	0.29166	0.264507	0.255522	0.747607
	crhbp		-0.300145	1.12098	-1.88545	1.95514	-0.0770075	-1.96205
	mr		0.302383	2.314	0.0228819	1.30386	1.67089	-0.797987
	5htr b		-4.86445	-0.771722	-0.872058	-5.42851	1.83539	-2.91736
	mtor		-1.56969	2.46024	1.18087	1.1141	1.23868	1.90907
	gapdh		-0.115654	0.425982	0.24949	0.541436	-0.0522341	0.100954
	uro t f1		-1.82229	1.77527	-2.71613	1.38152	-0.169514	-0.969308
	ckap5		0.307416	0.356078	-0.297784	0.489888	0.41664	-0.122597
	gabaa 1		-0.314974	0.578122	-0.649046	-0.0190329	-0.510994	-0.788681
	succdh		-0.0735695	0.103234	0.51922	0.5483	-0.628417	0.17232
	pomc B		-3.36383	1.48606	-0.0347971	2.0328	0.111708	-1.72321
	dopar2a		-2.22167	-1.85397	0.14598	-0.281402	-0.263266	-1.44081
	cck-b		-3.63282	1.59522	-0.0157951	1.74922	1.1301	-1.67447
	ef		-0.307416	-0.356078	0.297784	-0.489888	-0.41664	0.122597
	tryhydr		-2.61321	0.342996	0.747679	0.768373	-3.30694	1.91269
	opi d1b		2.79097	0.524632	-1.1718	2.24095	-0.112149	0.550936
	opi d1a		0.759344	0.878205	-0.817318	0.797116	-1.39579	-0.97124
	cck		-4.00024	0.331764	-0.310839	2.08884	0.0520549	-7.13556
	eiFa		0.673817	0.228774	-0.264156	1.18014	0.0901984	0.195027
	isor1		1.44808	0.822002	0.227981	2.10792	-1.72372	-0.146232
	dopar3		3.19302	3.15248	0.330067	1.25028	1.9451	0.629431
	60 min		conf 1	conf 2	conf 3	conf 4	conf 5	conf 6
	gastr		0.397512	1.22518	-1.91824	0.295952	4.09304	-1.70591
	crf2		0.0956831	-0.413407	1.02896	1.30388	-2.20824	0.840142
	prola		3.45349	4.28115	3.41697	3.86776	4.89418	0.742102
	crf R2		0.0204369	0.102291	-1.58981	1.24188	2.75453	-2.42564
	ghrel		0.799008	1.62667	1.56853	3.37085	-1.88261	-0.581801
	5ht R		0.62445	0.458783	0.547139	1.32997	0.771793	-0.0477531
	iso		-4.21094	-4.85024	-4.14799	-1.52552	-6.83342	-3.4669
	crf R1		0.305608	0.341989	1.0445	0.678199	-0.236263	-0.393361
	nr3c1		0.420184	-0.0919655	0.310992	0.114524	1.03399	0.747326
	dopar d2b		0.744949	0.327513	0.0471429	-1.3658	6.24232	-1.65433
	crf1		0.0645514	0.214335	0.542016	0.468284	-0.689963	-0.339159
	pomca		0.661041	0.92643	1.69292	1.34445	0.319663	-0.892975
	cart		-2.14427	-2.94878	-1.30539	0.424797	-3.89915	-3.22806
	5ht tra		-0.368961	0.11248	0.510963	-4.29624	3.67454	-1.6743
	egr-1		-1.07341	-0.7994	0.166769	0.0750207	-5.64627	0.722876
	erk1		0.428128	-1.39419	1.68826	0.209502	0.964293	0.63502
	cfos		-1.40691	-0.575752	-0.203194	-0.705621	-4.30749	-1.18656
	npy		2.60138	3.42905	3.45435	1.57459	3.23656	0.79768
	gal		0.151881	0.979545	1.56163	1.64093	-2.95439	-0.677121
	agouti		-0.382916	-2.12986	0.76754	-0.550152	4.06933	-3.8701
	citrsyn		-0.304535	-0.442115	0.0343917	0.557514	-1.95207	0.427628
	palld		0.763977	-0.185816	0.578792	1.66905	1.8635	-0.0162956
	crhbp		0.451615	-0.39131	1.78196	1.20788	0.0821002	-0.659934
	mr		0.39037	-0.124934	0.52345	-0.345435	1.31353	0.751793
	5htr b		-0.922304	-0.361316	-0.958823	-0.0102951	-0.984637	-2.32551
	mtor		-0.430231	-0.496722	-0.46675	0.487936	0.267477	-1.81104
	gapdh		0.474869	0.261222	0.485624	0.487068	0.319177	0.696734
	uro t f1		-0.00212464	0.471651	0.622711	1.54778	-3.05215	0.183342
	ckap5		-0.108926	0.268994	0.222581	-0.320152	-0.724806	0.186228
	gabaa 1		-0.320187	0.353224	-0.440082	-0.705527	-0.7829	-0.00378951
	succdh		0.269439	0.853644	0.746394	-0.454574	-0.351584	0.50156
	pomc B		-0.170474	-0.417614	1.87926	1.73512	-2.23747	-1.71859
	dopar2a		-0.124643	-0.389139	0.125533	1.00646	-1.23592	-0.305656
	cck-b		0.458111	0.984772	1.43153	0.066444	-1.49505	1.07991
	ef		0.108926	-0.268994	-0.222581	0.320152	0.724806	-0.186228
	tryhydr		-0.086611	-0.34823	1.44508	1.00872	0.730072	-3.45378
	opi d1b		0.711504	-0.906954	0.999213	0.885548	0.7187	1.86498
	opi d1a		-0.743477	-0.941667	0.991014	-0.25848	-2.92624	-0.722399
	cck		0.330304	0.376776	0.795656	0.481279	0.118272	0.0773451
	eiFa		0.301042	0.502326	0.740739	0.0962017	-0.144834	0.350983
	isor1		1.03783	1.39765	-0.392008	0.993949	3.46374	-0.31714
	dopar3		0.24587	0.00926814	-0.728536	0.823632	-0.237178	1.4409
	60 min		air 1	air 2	air 3	air 4	air 5	air 6
	gastr		-0.476089	-0.989013	-3.10021	1.2098	1.08408	1.3131
	crf2		1.27055	-1.73529	2.75569	-2.24639	0.704585	0.511706
	prola		-0.231356	-0.470444	-0.228021	0.594761	1.90214	2.13116
	crf R2		-4.13742	-1.72659	-0.34574	0.540713	0.571386	-0.386067
	ghrel		-1.28009	-0.462523	0.111584	0.260251	4.42347	-0.926166
	5ht R		-0.533819	0.220129	0.505812	0.376903	0.910793	0.720358
	iso		0.122773	-3.34311	0.646301	-0.607449	2.12466	0.91197
	crf R1		0.0475601	0.284398	0.149576	-0.0410467	1.00142	0.431563
	nr3c1		0.264777	0.609022	1.22673	0.148436	-0.0519505	0.539794
	dopar d2b		-0.651777	-0.395073	0.80339	-1.68796	0.380955	-0.12455
	crf1		-0.117562	-0.235393	0.468011	-0.817709	0.865354	-0.742082
	pomca		0.40916	0.809963	0.861133	0.203126	1.14701	0.429165
	cart		0.33281	-0.581457	-0.0688121	-0.516731	0.815872	-0.783568
	5ht tra		0.309616	-0.988749	-1.60858	0.00712835	1.35745	1.38724
	egr-1		-0.120077	-0.447052	0.528502	-0.151027	-0.459655	-0.0497317
	erk1		-0.87763	-0.391598	0.330003	-1.41901	-0.792847	-0.480674
	cfos		-0.820838	-1.89348	-1.22448	-0.956055	-1.52259	-2.13321
	npy		-2.44948	-1.63192	-3.48708	0.906292	1.10075	0.670194
	gal		-2.37346	-1.17541	-0.981786	-2.19247	1.39122	0.74622
	agouti		0.0667477	1.95845	0.580964	-0.501468	0.914543	0.419637
	citrsyn		-0.0644554	-0.294457	0.643842	-1.78931	-0.125883	0.290034
	palld		-1.66051	-0.387984	-1.4974	0.0959141	1.3531	-2.13082
	crhbp		0.205288	0.0687646	0.0211604	-0.230129	0.843374	-0.000187811
	mr		-1.93299	0.423728	-0.662694	-0.0253661	1.86684	3.0649
	5htr b		-1.36413	0.131627	0.0582354	0.46218	1.8125	2.04152
	mtor		-1.67159	-1.64755	-0.767505	-0.924779	-0.753199	0.654561
	gapdh		0.182997	0.241889	-0.114397	-0.536122	0.0106954	-0.000138586
	uro t f1		0.134454	0.719935	-0.433436	-0.826897	-0.138966	-0.573771
	ckap5		0.0386621	0.089018	-0.516445	-0.111353	0.0445163	-0.190426
	gabaa 1		-0.413741	-0.797197	-0.832668	-0.180347	-0.18701	-0.251678
	succdh		0.70432	0.655334	0.221452	-0.379924	0.172783	0.443087
	pomc B		0.561087	-0.355795	1.30888	-0.577432	2.37142	-1.46021
	dopar2a		-0.0330612	-0.88768	-0.598788	-1.09228	1.57494	0.551867
	cck-b		0.912386	0.517851	-0.600239	-0.461675	0.344141	0.452965
	ef		-0.0386621	-0.089018	0.516445	0.111353	-0.0445163	0.190426
	tryhydr		-1.31602	1.04719	-1.46345	-0.957782	0.0523226	-2.64191
	opi d1b		1.37879	0.661538	0.864481	0.23854	0.660889	1.6352
	opi d1a		-0.971193	-0.246382	-0.0991875	-1.64325	-0.102181	-1.78609
	cck		0.470776	0.419118	0.348204	0.31935	1.47697	-0.140455
	eiFa		0.457644	0.25803	-0.105117	0.372602	0.181669	0.691826
	isor1		-1.81583	-0.143575	-2.04977	1.22771	1.67126	1.71567
	dopar3		0.115528	-0.785416	0.182284	-2.28367	-1.29673	1.89123
	90 min		feed 1	feed 2	feed 3	feed 4	feed 5	feed 6
	gastr		-1.06356	-0.973578	3.55889	-1.3762	0.752644	4.62011
	crf2		-2.89199	2.49811	1.62509	-3.75607	-3.56019	-0.583778
	prola		2.18235	5.29075	5.03611	4.14613	5.26672	5.28416
	crf R2		-4.17447	-1.26119	4.32722	-0.67395	-1.98295	4.03927
	ghrel		-4.06213	-1.16125	2.73835	0.04996	0.217052	2.05698
	5ht R		-0.629807	-1.11336	1.8684	0.0800299	-2.32662	2.08705
	iso		0.743382	1.00859	-6.7332	-6.59617	-9.26449	-8.67316
	crf R1		-0.547335	0.621536	-0.201257	0.586071	0.789735	1.81796
	nr3c1		-0.146409	0.029273	0.494877	0.609591	0.607161	2.13763
	dopar d2b		-2.29079	-1.21098	0.546981	6.31788	6.25338	6.5933
	crf1		-0.601712	1.2519	-0.0676855	0.378003	0.504412	2.03505
	pomca		-0.343034	0.416163	-1.35433	0.455311	-0.143942	0.894225
	cart		-0.222214	0.794721	-4.92115	-4.24624	-4.13134	0.378911
	5ht tra		-2.39631	1.26996	1.01533	0.617335	-0.0930821	2.62436
	egr-1		-0.770982	0.0635298	0.757236	-6.38906	-8.02918	-0.289492
	erk1		-1.743	-0.700714	1.09112	1.13142	0.552394	2.46646
	cfos		-0.77536	0.146662	0.187703	7.05704	8.43751	8.92783
	npy		-3.79916	3.00628	3.12328	3.32043	2.33963	5.59866
	gal		-2.78764	0.32076	1.734	-0.331863	-3.17565	1.67516
	agouti		-2.24685	-5.09161	-5.67749	3.41492	5.52557	5.32922
	citrsyn		-0.939374	0.990847	0.826937	-0.000527	1.22416	3.26385
	palld		-1.42838	-0.690569	2.82737	1.07461	1.03071	0.522743
	crhbp		-0.651961	0.31032	1.04088	-0.973721	0.345079	1.36005
	mr		-1.10521	1.75333	2.28857	2.69311	0.711892	4.19244
	5htr b		-0.25111	1.46026	0.857231	-1.88668	-0.57547	2.46626
	mtor		-1.98563	1.53506	0.522156	0.503769	0.0754696	3.76548
	gapdh		0.241138	0.48014	0.35915	0.181639	0.385155	1.05808
	uro t f1		-0.767912	-0.0695451	0.536624	-2.48105	-2.47691	-1.69012
	ckap5		0.0660203	-0.127531	0.823728	-0.835569	-0.776985	-0.627265
	gabaa 1		-0.491451	-0.00590342	1.63427	-1.12911	-0.542618	-0.363259
	succdh		-0.0891685	0.648046	0.787998	-0.265597	0.133217	0.911041
	pomc B		-1.06837	1.74768	1.03727	1.6818	-0.433682	3.48896
	dopar2a		-0.946508	1.17556	0.978402	-0.549411	-0.549336	1.99716
	cck-b		0.057482	1.1395	2.13354	0.0815051	0.0618144	2.06287
	ef		-0.0660203	0.127531	-0.823728	0.835569	0.776985	0.627265
	tryhydr		-0.341875	-2.03076	-0.187456	0.310861	-0.16913	-0.558709
	opi d1b		-0.0641665	-0.321557	-4.53004	1.32285	0.334276	-0.270628
	opi d1a		-0.95522	-2.92487	1.40723	-1.52936	-0.964924	-0.346667
	cck		0.381302	1.1279	-0.725889	1.12734	0.654156	1.72781
	eiFa		0.233675	0.267257	0.261171	-0.250853	0.305255	0.119539
	isor1		-4.00852	-3.23269	4.40503	0.791363	0.261771	6.25268
	dopar3		-1.09801	-0.846985	0.910697	-1.21898	-0.742084	2.45558
	90 min		feed ctr 1	feed ctr 2	feed ctr 3	feed ctr 4	feed ctr 5	feed ctr 6
	gastr		1.74591	0.132148	-1.91066	-1.04032	1.37476	-0.444659
	crf2		2.36141	-1.41213	0.0953794	-0.62148	-1.06758	-0.492911
	prola		3.03615	1.43251	0.158705	-2.02938	6.19704	0.163907
	crf R2		1.20654	0.155888	-4.16787	-2.56376	3.62153	-3.10621
	ghrel		1.61317	2.88655	-0.666545	-4.28998	0.451213	0.248154
	5ht R		-0.189627	-0.673834	-0.839292	-0.0954836	-0.0454438	-0.65957
	iso		-6.51209	-4.82172	1.9556	-2.53552	-9.05134	-0.163729
	crf R1		-0.0729482	-0.142848	-0.753206	-0.078244	-0.657926	0.682177
	nr3c1		1.22666	0.510726	0.352654	0.668794	0.293976	0.212883
	dopar d2b		-0.688054	-0.0742028	-0.307111	-1.62968	5.34274	-0.945793
	crf1		-0.255222	-0.465884	-0.394846	-0.258339	-0.822438	0.55368
	pomca		-4.26161	-0.647236	-1.17423	-0.330976	-1.2091	0.559835
	cart		-0.351801	0.715717	0.636044	-1.06988	-7.61694	-0.89741
	5ht tra		0.726393	0.359835	-1.40677	1.45139	-2.85927	-2.69554
	egr-1		1.68677	0.261206	-0.673094	-0.293509	-7.47407	-0.146288
	erk1		1.47004	-0.0518711	-0.381903	0.857573	-0.239759	-1.07884
	cfos		-1.25267	-1.3265	-3.22559	-1.87825	2.3142	-1.91867
	npy		1.98174	2.55031	-5.13378	-3.15052	4.19003	1.98092
	gal		2.04876	0.33845	-0.901625	-3.1277	2.53743	1.95029
	agouti		0.938261	-1.92698	-2.71264	-1.55923	1.7919	-0.0604582
	citrsyn		1.01025	0.23243	-0.307969	0.518995	-8.99636	-0.286327
	palld		1.30847	-1.70611	-0.321093	-0.636976	1.95795	-0.715321
	crhbp		0.00106001	0.0878882	-0.790399	0.393469	0.328671	0.246886
	mr		1.15056	0.583793	0.436779	-0.887325	0.94306	-0.591355
	5htr b		1.2052	-0.482503	-1.1684	-2.86157	1.00388	-0.0681598
	mtor		-2.66175	-1.42448	-3.43696	-4.56374	2.00211	-1.76443
	gapdh		0.584825	-0.167058	0.370313	0.624196	0.161006	-0.0827133
	uro t f1		1.38394	0.305247	-0.661232	-0.0448328	-2.81351	0.224345
	ckap5		0.440444	0.458809	0.219478	0.238996	0.258864	-0.326208
	gabaa 1		0.515416	0.677727	0.6582	0.0996942	1.55782	-0.681024
	succdh		0.720155	0.227532	0.195058	0.620524	-0.0803448	0.217396
	pomc B		-3.36714	-0.104673	-0.671702	0.132149	-1.83686	0.0116674
	dopar2a		0.700991	-0.218667	-1.18866	-0.543343	-0.0154091	-0.11356
	cck-b		1.0144	0.406858	0.0971511	0.0239536	2.21633	0.238101
	ef		-0.440444	-0.458809	-0.219478	-0.238996	-0.258864	0.326208
	tryhydr		0.389161	1.50026	-0.681613	-0.186747	-0.294219	0.233367
	opi d1b		-9.44166	0.547217	0.768378	0.476981	-2.07751	0.710697
	opi d1a		-0.00582669	0.11424	0.318465	-0.726912	-1.21357	-0.887667
	cck		-1.9452	0.0600548	-1.26939	0.337065	-1.30323	1.22471
	eiFa		0.658207	0.613738	0.281659	0.239596	0.307012	0.345747
	isor1		0.982568	0.433758	-2.49496	-0.852582	3.6061	-0.882826
	dopar3		1.37795	0.714422	0.454819	0.393768	1.57464	0.608722
	90 min		chas 1	chas 2	chas 3	chas 4	chas 5	chas 6
	gastr		0.177569	-1.85242	-0.41971	-1.7741	2.64222	-0.745534
	crf2		0.431771	-1.54524	-2.50449	-0.561176	0.895994	-1.84047
	prola		-0.84216	0.455496	1.47495	-1.94327	2.996	-0.160732
	crf R2		-4.7448	-2.30571	-1.30446	-2.48721	3.26932	-2.339
	ghrel		0.689187	-0.477342	3.04253	-5.57386	6.08426	-3.25393
	5ht R		-0.950501	-0.0555379	0.472631	-0.746868	2.61034	-1.12258
	iso		2.09274	-4.01728	-5.91064	-2.98745	1.00788	2.60452
	crf R1		-0.240068	-0.323837	-0.0622018	-0.360378	-0.420173	-0.272779
	nr3c1		-0.137477	0.0340972	0.514416	-0.15248	0.868121	0.314572
	dopar d2b		-0.228472	-1.93125	0.0245232	-0.583973	-0.177397	-0.994758
	crf1		0.0869572	-0.98053	-0.607152	-0.127654	0.850263	0.531508
	pomca		0.0186789	-5.36625	0.501369	-0.185107	0.318644	0.520515
	cart		0.143066	-1.00043	-4.49535	-2.23454	1.07987	0.233392
	5ht tra		-0.438856	-2.46318	1.54974	-0.517327	0.266766	0.673332
	egr-1		-1.44382	-2.15361	-0.0348565	-0.62658	-1.16966	-0.589898
	erk1		-0.742722	-0.86308	-0.260971	-1.39095	-0.518878	-0.495387
	cfos		-2.42657	-5.15365	-2.40486	-2.06015	-2.78758	-1.89674
	npy		-1.20443	-0.22302	-0.418391	-4.8222	2.47646	-1.17394
	gal		-0.0599257	1.17869	2.84291	-4.46874	3.15822	0.268568
	agouti		-1.31498	-0.238725	-1.21895	-1.12269	0.652237	-2.35631
	citrsyn		-0.852371	-0.0994691	0.407346	-0.240616	-0.3916	-0.313044
	palld		-2.77506	-0.419868	-1.41901	-2.54282	2.65421	-2.77703
	crhbp		-0.211996	-1.21789	0.306881	-0.683154	-0.532536	-0.694679
	mr		-1.90717	-0.0279078	-0.720559	-1.6914	2.09142	-1.48582
	5htr b		-0.729143	1.44074	2.7459	-0.552273	0.522529	1.16296
	mtor		-3.42506	-0.301631	2.50021	-4.94293	1.6779	-1.4965
	gapdh		0.0452825	0.257937	0.179758	0.147572	-0.201934	0.0660731
	uro t f1		-0.323733	0.412518	0.188487	0.594047	1.18263	-0.709795
	ckap5		0.0969367	0.0776011	0.16754	-0.00498289	-0.201281	-0.0255474
	gabaa 1		-0.864149	-0.253724	1.42089	-0.555015	0.111563	0.344304
	succdh		0.00376388	0.146869	0.36724	0.789793	0.123962	0.09224
	pomc B		1.37242	-1.37522	0.180319	0.116054	0.286998	1.2729
	dopar2a		-0.634786	-1.01142	0.272095	-1.02997	0.0319205	-0.480662
	cck-b		0.732542	0.820103	1.11986	-0.304989	0.160472	0.661256
	ef		-0.0969367	-0.0776011	-0.16754	0.00498289	0.201281	0.0255474
	tryhydr		-0.389894	0.480205	0.0801674	0.169078	2.44822	0.0811308
	opi d1b		0.740766	-4.6663	1.26667	0.716869	0.34217	0.191394
	opi d1a		-0.813016	-0.74872	0.660039	-0.533996	-1.81006	-0.775207
	cck		0.231529	-1.54837	0.306919	0.638071	0.533171	0.140023
	eiFa		-0.0580761	0.251514	-0.126115	0.25383	0.387678	-0.217716
	isor1		-2.35078	-5.17109	1.646	-2.86097	4.17256	-1.34622
	dopar3		-0.209312	0.685735	0.495141	-0.619614	2.34366	1.34254
	90 min		conf 1	conf 2	conf 3	conf 4	conf 5	conf 6
	gastr		1.7517	-1.0784	1.31122	-0.650283	3.89108	-1.05111
	crf2		-0.841569	0.573842	-1.82845	-0.176761	3.34334	-2.2118
	prola		-4.75765	-0.631507	-0.616929	-3.01003	-0.701319	2.09129
	crf R2		-2.08304	-0.807147	2.13078	-5.33596	-2.04279	0.0976647
	ghrel		0.637275	3.33765	-2.62274	1.06942	0.545117	-3.02366
	5ht R		-0.536258	0.271519	1.09518	0.482929	-0.755946	0.230875
	iso		0.299245	0.410462	-4.95673	-1.33527	0.399918	0.0517342
	crf R1		0.037506	0.425544	-1.24577	-0.561165	-0.991431	-0.960752
	nr3c1		-0.222828	-0.353749	1.03549	0.634255	0.455604	-0.0622238
	dopar d2b		-1.04011	0.61766	-0.853888	-0.632053	-1.31279	-1.3062
	crf1		0.169933	0.334279	-0.495969	-0.497962	-0.724279	-0.926716
	pomca		-1.54547	0.705711	-3.22457	-1.10776	-0.248526	-2.13977
	cart		0.92178	-0.384895	-2.21761	-1.06858	-0.495466	-3.16558
	5ht tra		0.834894	-0.10174	0.797584	0.0952583	-1.34912	0.452007
	egr-1		-0.259789	-0.73007	0.786219	-0.497783	-0.427038	0.492173
	erk1		-1.09316	-0.614524	-1.28509	0.517214	1.21525	0.724976
	cfos		0.0954713	-1.6113	-1.03926	-2.41212	-2.10972	-2.09299
	npy		-0.181667	-0.314349	-1.56794	-3.42573	-3.28784	-3.12426
	gal		-1.49188	0.697065	0.711644	-1.35471	0.627253	1.21921
	agouti		-2.48013	0.905609	-0.444613	0.0684945	1.27514	-5.96906
	citrsyn		0.200217	0.331851	0.977869	0.446949	-0.220669	0.539453
	palld		1.94268	0.573949	-0.754851	-0.405641	0.389139	-1.18671
	crhbp		-0.690028	0.8282	-0.790085	-0.793561	-1.28348	-0.738421
	mr		2.02553	0.942973	1.15706	-0.548368	0.114411	0.594009
	5htr b		-1.54524	2.06674	-0.276176	0.870091	-0.360567	-6.07583
	mtor		1.19728	2.13628	2.85089	-0.707573	2.06647	1.47902
	gapdh		0.107926	0.197429	-0.0658828	0.383933	-0.399888	0.0298209
	uro t f1		-0.32458	0.366144	0.306878	-0.708794	-0.893177	-0.0616065
	ckap5		-0.0938666	0.297635	-0.0812242	-0.275312	-0.0784737	0.169236
	gabaa 1		0.166183	-0.205412	1.0188	-0.447126	-0.403673	1.08923
	succdh		0.166699	0.2621	-0.286951	0.0699709	-0.0189174	0.435631
	pomc B		0.219077	1.14512	-2.67117	-0.466392	-1.05499	-0.186824
	dopar2a		0.315051	-0.293903	0.206316	-1.52456	-1.56805	0.194055
	cck-b		0.494872	0.104136	-0.307663	-0.621713	1.21326	0.0671915
	ef		0.0938666	-0.297635	0.0812242	0.275312	0.0784737	-0.169236
	tryhydr		-2.16818	0.882625	-3.51798	-0.835198	-0.677494	-0.918735
	opi d1b		0.54597	1.19338	-0.0623036	1.73117	1.32272	0.409239
	opi d1a		-4.66017	1.05049	-0.63832	-2.48922	-0.252051	0.195212
	cck		0.310894	0.419684	-1.69092	0.486562	0.975272	-1.32827
	eiFa		-0.00829745	-0.271	0.474584	-0.166191	0.463386	0.394131
	isor1		1.10013	0.19379	1.03993	-2.80416	-2.19376	0.297048
	dopar3		1.07091	-0.346573	1.46484	0.197026	0.53602	2.35554
	90 min		air 1	air 2	air 3	air 4	air 5	air 6
	gastr		-1.47082	1.05568	-2.13995	0.724197	-0.901078	-2.70011
	crf2		-1.76015	1.66401	-1.60995	-0.801062	-0.271459	1.05306
	prola		-0.90202	3.20844	4.23754	2.26078	1.25168	-2.7269
	crf R2		-4.33072	-0.779732	0.733635	2.80683	-1.17108	-4.43396
	ghrel		-4.25436	1.38354	-0.660206	0.175071	-0.573219	0.395585
	5ht R		0.198062	1.46644	0.182017	0.980138	0.269004	-1.52149
	iso		-3.9518	1.57598	-8.40627	-6.73775	-4.57544	-5.33532
	crf R1		0.55674	0.266282	-1.01696	-1.02585	-0.0590162	0.515092
	nr3c1		0.711407	0.379415	-0.442017	0.657818	0.369403	0.47056
	dopar d2b		-1.50246	1.01965	5.21605	0.273684	0.694168	-1.60253
	crf1		0.0684862	0.67871	-1.5031	-0.596134	-0.288604	-0.242181
	pomca		-2.97858	1.30054	-1.87531	-3.46573	-1.43696	-0.345024
	cart		-3.99999	0.991527	-7.3449	-0.244325	-2.09105	-0.250487
	5ht tra		0.340377	0.894813	0.583976	1.7037	0.996605	1.45634
	egr-1		-0.297771	-0.360876	-6.95815	0.945244	-1.52428	-1.07766
	erk1		-0.474454	-0.840362	1.65268	-0.291631	0.0597159	0.343626
	cfos		-1.43074	1.03885	-0.747604	-1.89841	-0.917908	-1.76422
	npy		0.354924	3.38229	2.08528	0.969913	1.42553	0.175488
	gal		-0.46864	2.05786	-2.43276	1.29205	0.101099	-0.210005
	agouti		-4.90558	0.744479	3.77833	2.42943	0.475611	0.325859
	citrsyn		0.0534476	-0.442718	-5.97654	0.922994	-0.957844	0.364339
	palld		-1.51459	1.46321	1.82247	0.400763	0.208759	-1.19237
	crhbp		0.0482166	0.115555	-1.57974	-0.0428169	-0.167263	0.59521
	mr		-1.59389	3.14167	-0.0523606	0.43225	0.237441	-0.947112
	5htr b		-3.5107	0.781999	-1.26175	-3.00594	-1.17476	1.00477
	mtor		-0.506603	2.0199	-1.35776	0.907158	0.0631363	-1.02774
	gapdh		0.959936	0.0834466	-0.361339	0.578368	0.320136	0.428634
	uro t f1		-0.00824216	0.288686	-4.63541	-0.414252	-0.879281	0.389397
	ckap5		0.274969	0.160867	0.241728	-0.184035	0.0458859	-0.295557
	gabaa 1		1.04749	0.825927	-0.567958	1.07847	0.473743	-0.143276
	succdh		0.436821	0.689067	-0.0165612	0.446253	0.432625	0.395792
	pomc B		-1.38361	0.361242	-4.55123	-3.48411	-1.85725	-0.271918
	dopar2a		0.623703	-0.767171	-1.73581	1.01789	-0.276237	-0.549768
	cck-b		0.909931	1.09364	-0.277049	0.292979	0.407329	-0.0402813
	ef		-0.274969	-0.160867	-0.241728	0.184035	-0.0458859	0.295557
	tryhydr		-0.17367	0.607966	0.202179	-0.0133858	0.382299	1.22337
	opi d1b		-1.64688	-0.818189	-3.11757	0.696629	-0.6837	1.17438
	opi d1a		-0.929864	-1.13529	-0.634436	-0.466077	-0.691119	-0.485253
	cck		-1.65708	1.27479	-1.86804	-1.45913	-0.791931	-0.293461
	eiFa		0.716808	0.124902	0.0788418	0.743857	0.354735	0.149531
	isor1		-3.51973	-0.52487	0.919021	1.66522	-0.789018	-2.42258
	dopar3		-0.144238	1.85075	0.406703	0.525955	0.676793	0.444088

## Sheet: Opt males
Opt
	control group		Opt log 2 expression values
	Gene		ctr 1	ctr 2	ctr 3	ctr 4	ctr 5	ctr 6
	gastr		-0.431921	-2.06628	5.53886	-0.435822	-3.1793	0.574462
	crf2		0.988034	0.763995	2.4615	-0.47504	-1.29853	-2.43996
	prola		0.0251977	0.0480085	1.15103	-0.981893	-0.137741	-0.104608
	crf R2		-0.0196129	-2.79819	6.3889	-0.246538	-1.96852	-1.35605
	ghrel		2.10286	-1.10851	9.03852	-2.33021	-4.88315	-2.81951
	5ht R		2.08504	-3.86206	4.79946	0.592935	-3.63856	0.0231779
	iso		-0.227026	-0.787391	2.79947	-1.12646	0.135186	-0.793773
	crf R1		0.781055	-0.717595	1.2777	-1.54138	-0.476143	0.676366
	nr3c1		0.947669	-0.779786	-0.408768	0.600621	-0.185879	-0.173857
	prolr b		2.12488	-1.49835	7.16205	-1.82665	-1.65102	-4.3109
	dopar d2b		0.654885	-1.76456	0.581724	0.187387	-0.636708	0.977268
	crf1		0.236299	-0.88217	1.90853	-0.318166	-0.21604	-0.728452
	pomca		0.510404	-0.667582	-0.101999	0.0726474	-0.240889	0.427418
	cart		1.12238	-2.28161	1.19884	0.400684	-0.70602	0.265726
	5ht tra		2.06675	-0.531706	1.4944	-2.44146	-0.884444	0.296464
	egr-1		1.69318	-0.756714	-1.81206	1.82887	-0.567207	-0.386063
	erk1		1.2388	0.809342	-0.942201	0.0129239	0.294551	-1.41342
	cfos		-5.00334	-3.56964	6.34361	1.45394	3.00052	-2.22508
	npy		1.27168	-1.70252	4.20551	-0.918078	-1.66628	-1.19031
	agouti		2.08086	-1.77255	0.511909	-1.9821	-0.465114	1.627
	citrsyn		-0.519604	-1.54139	5.46839	-3.50923	-1.44771	1.54954
	palld		-0.238936	-2.65106	4.13863	-0.458315	-0.226156	-0.564157
	crhbp		0.782255	0.192398	1.20512	-1.54222	-0.793511	0.155956
	mr		2.06863	-2.9947	0.840983	1.17847	-0.505184	-0.588199
	5htr b		2.10008	-0.243999	0.529036	0.607977	-0.267768	-2.72533
	mtor		3.09346	-4.7808	1.50145	0.872756	0.914872	-1.60173
	pyrkin		2.08396	-6.4328	4.01876	0.591858	-0.283886	0.0221009
	gapdh		0.0935954	0.148843	0.289436	-0.267854	-0.188015	-0.0760051
	uro t f1		1.69857	-1.63419	1.33616	-0.00756222	-0.5149	-0.87808
	ckap5		-0.075158	-0.0588809	0.274826	0.0161197	-0.233519	0.0766127
	gabaa 1		0.519808	-0.02965	0.326546	-0.172393	-0.273456	-0.370854
	succdh		0.075158	0.0588809	-0.274826	-0.0161197	0.233519	-0.0766127
	pomc B		2.06694	-0.918734	6.46493	-2.5888	-2.55397	-2.47036
	dopar2a		0.404884	-0.722302	4.31352	-1.41012	-0.583291	-2.00269
	cck-b		0.292063	0.802035	0.67961	-1.23791	0.548062	-1.08387
	ef		0.553168	-1.46523	0.491314	0.0515685	-0.731442	1.10062
	tryhydr		0.26499	-1.96211	3.60081	-1.21557	-0.621592	-0.066538
	opi d1b		2.10471	-0.898083	0.0491562	0.123403	-0.91509	-0.464096
	opi d1a		-3.97818	-0.110265	4.71522	1.22391	-1.01975	-0.830942
	cck		-0.110438	0.419603	0.155624	-0.649274	-0.366615	0.551099
	tyrhydr2		2.0988	-5.39155	1.49466	1.45965	0.301499	0.0369417
	eiFa		0.575395	-0.463845	-0.302846	-0.176638	-0.0398328	0.407767
	isor1		-0.620624	-2.13967	6.67568	-0.170023	-1.93617	-1.80919
	dopar3		1.27314	-2.06998	1.28316	1.1471	-0.671065	-0.962352
	30 min		feed 1	feed 2	feed 3	feed 4	feed 5	feed 6
	gastr		-3.67192	-2.42568	-0.844768	-2.04491	3.60192	-1.68136
	crf2		-0.137178	-0.551785	1.46096	-1.0156	4.80012	-1.30029
	prola		-0.374535	-0.0793306	-0.980047	0.0166818	-1.70838	0.0158869
	crf R2		-3.38762	-1.49272	0.195981	0.472279	3.65378	2.64988
	ghrel		-4.37168	-6.51921	2.37468	0.524541	1.25237	-0.181611
	5ht R		-5.56299	-5.19781	-5.30986	-4.84308	0.239133	-3.74327
	iso		-0.83063	-0.565797	-0.644108	-0.091672	1.80244	-0.340997
	crf R1		-0.813316	-0.601386	-0.284245	0.345898	-1.5835	-0.676314
	nr3c1		-0.362698	-0.445973	-0.291829	0.201483	0.571738	0.0429992
	prolr b		-4.55281	0.601702	0.162699	-0.730668	4.35154	0.471744
	dopar d2b		-0.336621	-0.977738	0.212152	0.052075	2.47345	0.467797
	crf1		-1.05416	-1.28936	-0.865221	0.169346	4.64724	0.303307
	pomca		-0.358142	-0.652092	-0.556909	0.134866	3.98164	0.19848
	cart		-2.82838	-2.65002	1.49045	-0.397366	6.20137	2.06684
	5ht tra		-0.437589	-2.18214	-0.938129	0.255574	-3.09367	-0.0295781
	egr-1		0.0937945	-0.487016	1.28416	-0.263466	5.47301	0.958197
	erk1		-2.30635	-1.88851	-1.43199	-0.0753413	3.52679	-2.41535
	cfos		-3.30045	0.212104	3.62596	3.28601	6.32271	2.03212
	npy		-1.19008	-0.988788	0.546736	-0.753335	3.76418	-1.03957
	agouti		-2.66432	-3.1746	-1.44363	-3.54293	-5.22013	1.79871
	citrsyn		-0.880828	0.351937	3.44672	-0.376104	-1.98067	1.51327
	palld		-3.59308	-1.43311	0.350557	0.532372	5.3991	-0.0203437
	crhbp		-0.333599	-0.28376	-0.0161616	0.772685	0.0323457	-0.814651
	mr		-1.74195	-1.69015	0.828218	0.307178	5.68584	1.50018
	5htr b		-6.35355	-5.86934	0.946415	-1.04494	2.50626	-0.77403
	mtor		-2.26249	-3.49517	-3.37803	-5.97565	4.59087	1.89046
	pyrkin		-8.40599	-3.93608	-1.66286	-2.55623	6.69919	-0.754313
	gapdh		0.0988013	0.0439365	0.0817161	0.549775	-1.91044	0.423185
	uro t f1		-1.69173	-0.775096	0.49622	-0.871957	4.11533	0.23812
	ckap5		-0.00401425	0.147078	0.0573056	-0.125629	-2.09978	-0.0985764
	gabaa 1		-0.206902	-0.0678992	0.119949	-0.549554	-10.8941	-0.329638
	succdh		0.00401425	-0.147078	-0.0573056	0.125629	2.09978	0.0985764
	pomc B		-3.63008	-1.2099	-2.50952	-4.73545	2.74462	0.131497
	dopar2a		-0.453964	-1.01829	-0.491461	0.0370745	5.09161	1.81132
	cck-b		0.464716	0.569598	1.55921	-0.550519	-1.50079	-0.18955
	ef		-0.0325412	-0.758421	0.15821	0.0805045	2.2576	0.306401
	tryhydr		-2.2613	-1.49738	0.714797	-1.3039	5.21109	-0.627011
	opi d1b		-1.43978	-0.800107	-2.51744	-6.2989	3.01524	0.107605
	opi d1a		-1.62686	-2.12461	0.0372104	-0.47474	4.09284	-1.26695
	cck		-0.753187	0.388293	1.40885	-0.567933	5.35136	0.749551
	tyrhydr2		-1.50777	-1.32969	1.05423	0.160862	4.76446	2.46061
	eiFa		-0.272962	0.373844	0.583045	-0.0630395	0.410587	0.148734
	isor1		-6.94631	-0.86595	0.848158	-3.49209	2.69909	1.33497
	dopar3		-1.70709	-0.77926	-1.58077	-0.695465	-0.0933982	1.62065
	30 min		feed ctr 1	feed ctr 2	feed ctr 3	feed ctr 4	feed ctr 5	feed ctr 6
	gastr		-1.2827	2.67414	-0.00123839	-2.58434	0.560823	-4.56905
	crf2		-0.887068	-2.14244	1.77398	0.56031	-0.586099	-0.393088
	prola		0.509957	0.137025	-0.000434798	0.422308	0.000195534	0.187471
	crf R2		-1.35099	-0.568161	1.00572	1.18153	0.362764	-2.84807
	ghrel		-6.43356	1.16211	-4.18625	0.417749	3.64149	-6.68199
	5ht R		-9.93407	-6.22612	-3.01682	-10.6168	-1.2522	-5.22956
	iso		-0.0452396	-1.44944	-1.797	-2.52181	-0.937789	-2.27399
	crf R1		0.0386273	-0.646374	1.36591	-0.335535	-0.628477	-0.339081
	nr3c1		-0.264072	0.365747	-0.376083	0.115711	-0.302304	0.228439
	prolr b		-1.98555	0.997891	-3.25723	-2.46541	1.4427	-7.34785
	dopar d2b		-0.574484	0.703325	0.331334	-0.504764	-0.910564	0.275403
	crf1		-0.434433	-0.269396	0.303234	-0.0323245	0.427296	0.30615
	pomca		0.00288768	0.146117	0.180706	0.636647	0.168705	0.536319
	cart		-1.46774	0.786132	-1.05643	-2.44427	-2.49416	-1.61775
	5ht tra		0.914993	2.03194	1.82925	-0.457486	1.33609	-1.71603
	egr-1		-0.270751	0.551337	-1.01217	-0.375266	-0.420661	1.08314
	erk1		1.08903	-1.13867	3.23693	1.97067	0.455706	0.244079
	cfos		-1.22867	-1.41978	-3.21342	-4.80865	4.57618	5.30907
	npy		-0.02791	1.14195	-0.0236826	-0.513931	-0.0364812	-0.59057
	agouti		1.14394	2.72891	1.88835	-1.71762	0.817766	0.275544
	citrsyn		-1.43196	-1.37386	-1.29616	-1.38901	0.845368	-3.45629
	palld		-0.813203	-0.803679	-1.71881	-4.16686	-0.828031	-2.52133
	crhbp		0.411784	-1.65083	2.24414	-0.126316	-0.349423	0.235284
	mr		-0.945032	0.838556	-1.59237	-2.07805	-1.65647	-1.83379
	5htr b		-2.57807	1.16338	-2.51932	-2.65735	-2.8162	-2.75266
	mtor		-2.31657	1.71727	-2.96624	-2.90602	-3.09635	-1.48697
	pyrkin		-4.02414	-0.946647	-7.45771	-6.10124	-1.30458	-4.81103
	gapdh		0.0380209	0.071512	0.0500662	0.298641	0.497818	0.213199
	uro t f1		-0.834817	-0.343199	-0.849991	-0.918456	-0.920206	-1.09068
	ckap5		0.0597657	-0.33301	-0.35474	-0.461992	-0.167657	-0.0603399
	gabaa 1		-0.0544593	-0.19021	-0.874621	-0.552652	-0.147515	0.255608
	succdh		-0.0597657	0.33301	0.35474	0.461992	0.167657	0.0603399
	pomc B		-3.42532	3.16818	-0.195664	-1.94094	1.40921	0.904357
	dopar2a		-1.08411	-1.31078	-1.00309	0.469174	0.159334	-0.297855
	cck-b		0.780453	-0.166812	0.942903	-0.154013	0.538032	0.269449
	ef		-0.449974	0.595392	0.493932	-0.441444	-0.764774	0.38587
	tryhydr		-0.000635862	0.864613	0.849722	-1.1055	0.332553	-3.10471
	opi d1b		-0.766031	-1.70386	-1.76323	-1.09643	-1.44279	-0.328722
	opi d1a		-0.444555	-0.108716	-0.632078	-1.09617	0.525541	-0.39004
	cck		-0.711625	-0.752687	0.918599	-0.857964	-0.13613	-0.315953
	tyrhydr2		-2.33548	2.10051	-2.24867	-1.72022	-1.87907	-0.492221
	eiFa		-0.0344301	0.397312	0.130933	-0.0519883	-0.0600405	0.235807
	isor1		-1.82547	-2.12959	0.119044	-2.10443	0.371946	-3.883
	dopar3		-1.22739	0.937194	-0.837455	-1.10312	-1.29929	-1.06249
	30 min		chas 1	chas 2	chas 3	chas 4	chas 5	chas 6
	gastr		7.60763	-0.0785095	-0.782209	-3.70303	-2.85016	2.92852
	crf2		2.28751	-0.942626	-2.09566	-0.403464	-2.50669	0.970565
	prola		1.52378	-0.267298	-0.925623	-1.15381	-0.298678	-0.320008
	crf R2		7.27608	-3.93615	-0.901741	-2.42285	-1.60423	1.47101
	ghrel		9.81665	3.77967	1.33393	0.363478	0.756249	5.5464
	5ht R		5.27486	-7.35447	-4.68405	-4.59888	-5.2537	0.140232
	iso		3.8312	-2.19125	-0.754448	-0.883807	-2.40542	-0.312515
	crf R1		2.28567	-0.719337	-1.1093	-0.639341	-0.253549	-0.153616
	nr3c1		0.0334375	-0.435244	-0.261941	0.252035	-0.567893	0.116274
	prolr b		9.37516	3.0302	-0.662516	2.71869	-0.675268	3.34633
	dopar d2b		0.470035	-0.963087	-0.744254	0.0735105	-0.30219	-0.342687
	crf1		3.21441	-0.239466	-0.223803	0.757606	0.161547	0.902743
	pomca		0.041046	-0.402765	-0.268753	0.535735	0.232162	0.493501
	cart		1.68293	-1.16203	-2.33408	-2.03198	-1.80966	-2.86288
	5ht tra		1.07077	1.45727	0.164154	1.53044	1.88803	1.79968
	egr-1		0.778708	-1.20008	-6.57887	0.152788	-4.47698	-0.733119
	erk1		3.29736	-2.95236	-2.94707	3.82195	-0.373858	2.18757
	cfos		4.07282	-3.79901	-6.30428	-1.4229	2.14512	-0.492059
	npy		7.16865	-1.37619	-1.11539	-1.31382	-0.806807	0.954717
	agouti		-2.85252	-3.6116	1.01273	1.44398	0.475869	1.33276
	citrsyn		6.82851	-1.89627	-0.305559	-1.74828	-1.11461	1.91895
	palld		5.06485	-2.24496	-1.49723	-1.21188	-2.55659	0.364827
	crhbp		1.40174	-0.710664	-2.07291	-0.833408	-0.336469	-0.0216362
	mr		1.86908	-1.04409	-2.00004	-1.14194	-2.01593	-2.17399
	5htr b		0.40256	-2.10825	-2.40833	-2.41976	-2.56796	-4.56598
	mtor		3.01586	-9.05334	-1.57888	-2.51356	-0.645644	-2.1685
	pyrkin		4.9852	-1.94307	-5.38803	-2.25458	-8.24729	0.316356
	gapdh		0.312275	0.118912	0.143725	0.214713	0.419702	0.139211
	uro t f1		2.18121	-1.22629	-1.1789	-1.20757	-0.836759	-1.48227
	ckap5		-0.147159	-0.0985579	-0.0526726	-0.124166	-0.191198	-0.310418
	gabaa 1		0.856208	-0.0138694	-1.10127	-0.614638	-0.689402	-1.06729
	succdh		0.147159	0.0985579	0.0526726	0.124166	0.191198	0.310418
	pomc B		6.8273	-2.15017	-1.17032	-1.4548	-3.02205	1.4529
	dopar2a		5.38366	-0.108435	0.0544112	0.830144	-0.126651	1.50102
	cck-b		2.6542	0.146904	-0.296254	-0.723758	0.721229	-0.958331
	ef		0.196936	-0.967574	-0.590447	0.159925	-0.159414	-0.107251
	tryhydr		4.5966	-3.27602	-0.24562	0.695872	-0.241639	1.7101
	opi d1b		1.61383	-1.52444	-0.432122	-4.22243	-1.77796	-0.624321
	opi d1a		5.94119	-1.69361	-0.849853	-1.05571	-1.56749	1.72436
	cck		-0.137989	0.0152116	0.356308	0.0624396	-0.161172	-0.779283
	tyrhydr2		1.23265	-0.378869	-1.8693	-1.11013	-1.06684	-2.63471
	eiFa		1.00734	0.135807	0.311047	-0.0747799	-0.252258	0.127647
	isor1		6.79306	-4.35692	-1.61171	-2.64936	-2.10714	1.50201
	dopar3		0.890814	-0.989106	-2.79888	-0.903481	-0.87278	-0.734462
	30 min		conf 1	conf 2	conf 3	conf 4	conf 5	conf 6
	gastr		4.50058	2.82921	5.98916	-2.93186	7.42136	-1.74896
	crf2		3.8723	-2.64015	1.32833	1.41205	2.5965	-0.450339
	prola		-0.490458	-0.989934	0.56596	0.181331	1.79859	0.706883
	crf R2		4.33546	2.98273	6.97639	-4.71555	5.90835	-2.2141
	ghrel		6.39459	4.97608	8.61633	-8.98302	9.75681	4.44605
	5ht R		3.52568	0.475618	4.70214	-4.47189	4.87659	2.08849
	iso		0.613028	0.191629	1.94437	-0.461445	3.92829	-1.26525
	crf R1		0.291981	-0.398741	1.64571	-0.396	1.89874	1.57889
	nr3c1		-1.25186	-0.995383	-2.62299	-0.517207	0.0069028	0.235995
	prolr b		5.18158	4.07417	7.33656	-3.9003	8.13933	-1.04534
	dopar d2b		-1.08045	-0.950358	0.659613	-1.20541	0.098541	1.14747
	crf1		0.222793	0.682125	2.5563	-0.0149945	3.54373	0.644691
	pomca		-1.10765	-0.802092	-0.476879	0.298413	0.00254868	1.07429
	cart		1.36013	-0.484896	-0.297114	-3.40673	1.6001	-0.206026
	5ht tra		-0.647691	-0.135825	1.20183	0.352987	-1.90685	1.33422
	egr-1		-0.545486	-0.166329	0.683306	-0.769116	1.42048	0.97552
	erk1		-0.310988	-5.09351	3.12563	2.11805	0.49341	-2.879
	cfos		3.24971	-0.983142	4.15991	1.39203	3.98555	-4.53566
	npy		3.49495	2.66906	4.38245	-0.671062	6.0626	0.591044
	agouti		-1.32752	0.790721	-3.6377	0.429243	1.27999	0.0145741
	citrsyn		3.2209	3.03596	5.66571	-2.89387	6.49847	-3.1008
	palld		2.55762	1.15274	4.10578	-3.93665	4.98767	-0.0220458
	crhbp		0.752547	-1.21575	0.333754	0.509549	0.949428	0.482604
	mr		0.636477	-1.06793	1.10794	-2.97624	0.7652	-2.20347
	5htr b		1.33226	-0.66138	1.61269	-4.07285	1.07474	0.173991
	mtor		0.953892	-1.0783	4.91962	-2.15345	0.0264237	5.75002
	pyrkin		1.92374	-0.0780553	3.03784	-5.07922	4.6716	-8.72257
	gapdh		-0.426867	0.0664982	0.460513	0.215942	0.0690325	0.542431
	uro t f1		1.03769	-0.403513	-1.72514	-0.516401	1.86532	-2.94671
	ckap5		0.0614732	-0.304696	-0.184724	-0.393914	-0.235401	-0.116334
	gabaa 1		0.23598	-0.86232	0.113339	-1.32459	0.580314	-0.408489
	succdh		-0.0614732	0.304696	0.184724	0.393914	0.235401	0.116334
	pomc B		5.10693	2.89523	4.78834	-4.12155	5.16535	-4.06613
	dopar2a		2.3495	1.09035	2.9847	-0.403493	5.22373	0.312081
	cck-b		1.32271	1.08663	0.727741	0.742207	1.40874	0.160184
	ef		-0.792556	-1.03059	0.23159	-0.851034	-0.00754845	0.990112
	tryhydr		2.28438	0.854513	1.3334	-0.114047	4.38173	-0.35732
	opi d1b		-0.931236	-2.95164	2.68182	-0.670437	-1.31197	-2.02051
	opi d1a		3.54179	0.687648	1.05958	-0.890462	5.57611	-3.05636
	cck		0.761385	-0.105789	0.729146	-0.302336	-1.4009	-1.47904
	tyrhydr2		0.642427	-1.02967	14.2743	-4.84748	5.9583	14.1167
	eiFa		-0.0417859	0.0777281	-0.118509	0.0654185	-0.164144	0.128921
	isor1		4.01897	1.8545	7.16248	-5.02067	6.18269	-2.11482
	dopar3		-0.0949526	-1.01253	3.73701	-0.769802	0.140378	-0.598382
	30 min		air 1	air 2	air 3	air 4	air 5	air 6
	gastr		1.28518	-0.573378	-0.286597	4.14387	-5.92973	5.01809
	crf2		-0.548802	-0.338341	1.08237	-1.59007	-0.265315	2.65302
	prola		-0.179743	-0.30327	-0.820742	0.568516	0.0916753	2.15608
	crf R2		-1.91227	0.601053	1.30746	3.06066	-4.95942	4.66705
	ghrel		0.424813	2.40083	-3.20277	6.77593	-4.37364	8.81517
	5ht R		-4.57978	-6.12289	-6.85811	1.036	-4.54576	4.44303
	iso		-1.11046	-0.0839179	-0.860685	1.4686	0.219346	2.78588
	crf R1		-0.31736	0.0161488	-0.0576464	0.354651	-0.239367	1.36217
	nr3c1		-1.08122	-0.405899	-0.848264	-0.155296	-0.585727	-0.200635
	prolr b		-0.186347	-1.35775	-0.384934	5.31572	-2.91968	7.15593
	dopar d2b		-0.890171	-0.322017	-0.751495	-0.0422291	-1.22132	-0.0719726
	crf1		-1.29178	0.621497	-1.16259	1.07641	0.131404	2.20276
	pomca		-0.766682	-0.412847	-0.899046	0.493014	0.339794	0.351836
	cart		-1.40508	-0.964464	-0.0463437	-3.49261	-4.23287	-2.43145
	5ht tra		-0.280673	-1.43574	-8.286	1.54207	1.04767	1.85848
	egr-1		-2.85305	0.0689545	-4.20619	-1.36942	-0.961111	-1.91657
	erk1		-2.11745	2.71749	2.03407	-2.18437	2.2817	-0.607842
	cfos		0.102345	7.80235	-5.83525	3.33323	1.5281	6.09538
	npy		-1.32941	-0.785483	0.66765	3.49822	-1.65589	5.73966
	agouti		-7.88817	2.05263	-5.78521	0.897474	-0.333606	-2.08778
	citrsyn		-1.19614	-3.00559	-2.88212	3.65565	-3.92652	5.10727
	palld		-3.66532	-2.43761	-1.4252	2.07795	-5.5007	4.61995
	crhbp		0.174132	-0.210476	0.717764	-0.0692674	0.413931	2.34485
	mr		-1.56639	-1.4343	0.06664	-2.93817	-3.13166	-2.52728
	5htr b		-3.16006	-1.83371	-3.91074	-3.9924	-5.70713	-4.20569
	mtor		-1.5805	-1.21401	1.20611	-1.39149	-4.97028	-2.74849
	pyrkin		-7.76512	-8.19354	-6.17857	1.32398	-10.7283	3.19529
	gapdh		-0.0125869	0.00169944	-0.384394	0.486867	0.26543	-0.22591
	uro t f1		-1.34721	-1.03181	-0.225192	-0.282187	-1.09151	0.702654
	ckap5		0.0171036	-0.451938	-0.409795	-0.121397	-0.310383	-0.051986
	gabaa 1		-0.744095	-1.85941	-0.994195	-0.389615	-0.624858	0.0913323
	succdh		-0.0171036	0.451938	0.409795	0.121397	0.310383	0.051986
	pomc B		-4.34906	-1.48912	-6.2966	3.88395	-2.40729	6.04475
	dopar2a		0.0511245	-0.84152	-0.820485	2.54865	-0.199876	3.79381
	cck-b		0.827708	-0.0628835	0.828937	0.0603724	0.446143	1.7501
	ef		-0.664131	-0.377986	-0.606147	0.306404	-0.932022	0.062448
	tryhydr		-2.17312	-0.418388	-1.42206	1.26977	-0.313957	3.42909
	opi d1b		-1.7253	-1.98801	-3.10102	-0.636391	-0.871754	-0.809905
	opi d1a		-1.41349	-2.15832	-1.261	2.2111	-0.628107	3.84847
	cck		-0.705151	-0.223566	-0.487379	-1.08229	-0.249408	0.217104
	tyrhydr2		-2.55622	-1.10921	-0.946162	-2.27941	-3.91989	-1.54319
	eiFa		0.0369078	-0.155051	-0.277777	0.191477	0.0388623	0.701566
	isor1		-1.65221	-2.56259	0.949756	3.45895	-5.37512	4.17036
	dopar3		-1.21223	-1.44592	0.291654	-0.823791	-1.47759	-1.28952
	60 min		feed 1	feed 2	feed 3	feed 4	feed 5	feed 6
	gastr		-4.76633	0.253974	-0.655893	-4.92001	5.87699	-1.6519
	crf2		-1.95445	-1.02462	-0.796271	-4.77494	0.941978	-3.37873
	prola		-2.87164	-2.90425	-2.64844	-4.26253	-0.228334	-2.01382
	crf R2		-4.24825	0.592528	-0.105617	-4.90753	3.94311	-1.94108
	ghrel		-1.30906	-0.643486	3.14157	-4.1288	7.97891	-2.35141
	5ht R		-7.28039	-3.85414	-0.916406	-8.14084	2.77797	-8.41758
	iso		-3.27979	-6.42414	-2.96491	-4.53152	1.66218	-3.23816
	crf R1		-2.45376	-1.88383	-2.57158	-3.24649	-0.417971	-2.33382
	nr3c1		-2.55038	-2.71173	-2.45314	-3.25909	-2.62115	-1.58771
	prolr b		-5.75952	-0.0278435	1.52979	-4.98283	6.26983	-5.26826
	dopar d2b		-2.57997	-1.40375	-2.28666	-3.19528	-2.08114	-2.12633
	crf1		-2.28869	-0.891173	-2.90565	-2.89488	1.18662	-2.03105
	orexin		-12.6678	-10.5119	-10.2088	-17.1139	-3.0463	-17.5899
	pomca		2.32648	2.52695	2.08859	1.36422	2.99479	3.30724
	cart		-3.95074	0.0475616	-2.69349	-5.36148	-3.79646	-4.79795
	5ht tra		0.787515	1.83392	0.353673	0.54361	1.19651	1.34181
	egr-1		-4.11983	-1.13839	-2.34391	-4.80647	-1.15787	-2.02966
	erk1		-8.49785	-7.31559	-11.8754	-8.68853	-8.40299	-9.11082
	cfos		-0.929669	8.75741	2.03496	2.36045	6.34527	7.80283
	npy		-4.78324	-3.51268	-2.00559	-6.06321	2.36145	-4.25267
	agouti		1.62575	2.08993	0.234249	0.631608	-0.0504735	-0.512862
	citrsyn		3.21953	1.27165	2.97424	0.626518	7.07236	-1.7005
	palld		-10.2264	-8.50832	-8.5673	-11.22	-2.59831	-9.4148
	crhbp		-0.451583	0.600547	-0.334929	-0.183238	0.648779	-0.491118
	mr		-0.19256	3.5737	2.87886	0.204782	1.74325	1.0843
	5htr b		-5.60647	-5.64436	-3.78368	-7.1419	-5.1566	-7.91935
	mtor		-8.70653	-1.90187	-5.72698	-6.27794	-4.46735	-4.8171
	pyrkin		-15.876	-12.4486	-11.953	-18.9213	-6.78989	-16.7623
	gapdh		3.69296	3.82238	3.02126	4.00613	3.14773	3.82756
	uro t f1		-3.84243	-2.0402	-2.62334	-3.13319	-0.797207	-2.93722
	ckap5		-6.17531	-6.25018	-5.79795	-6.31138	-6.05771	-5.88518
	gabaa 1		-1.28609	-1.23957	0.437999	-0.739916	0.671753	0.782079
	succdh		6.17531	6.25018	5.79795	6.31138	6.05771	5.88518
	pomc B		-7.28968	-8.17883	-4.73296	-10.4187	-1.0035	-9.8974
	dopar2a		-3.14548	-3.48133	-1.88925	-2.56468	3.08365	-2.87543
	cck-b		-4.27568	-4.18514	-4.50258	-4.97103	-3.70046	-5.27908
	ef		3.29734	4.24164	3.3747	3.6868	3.5497	3.54522
	tryhydr		-2.926	-1.80368	-1.63107	-2.74028	1.98292	-3.6847
	opi d1b		-0.798034	-2.46405	-0.873418	-2.4267	-3.49476	-2.8214
	opi d1a		-6.79398	-5.33779	-3.59024	-6.79658	-0.324817	-6.44085
	cck		12.0151	10.9213	11.1504	8.73701	9.36473	9.14025
	eiFa		-1.58664	-2.1413	-2.48135	-2.00899	-1.93067	-1.47056
	isor1		-4.89216	-1.44524	-0.200919	-5.00499	4.27797	-1.71501
	dopar3		-4.65547	-2.56156	-3.4642	-3.3829	-3.46923	-2.50642
	60 min		feed ctr 1	feed ctr 2	feed ctr 3	feed ctr 4	feed ctr 5	feed ctr 6
	gastr		1.62024	-6.43356	-6.47709	2.95761	3.17907	-1.31014
	crf2		-0.746034	-2.06863	-2.05316	-1.73023	-0.364068	-2.07128
	prola		-3.00058	-3.93238	-2.12648	-2.05178	-1.79464	-2.19653
	crf R2		-4.99354	-4.37908	1.66026	3.56196	2.66923	-0.797871
	ghrel		2.81904	0.994518	-4.38916	5.8631	6.90466	2.45156
	5ht R		-9.2138	-6.22107	-1.87376	0.952786	1.28901	-2.8808
	iso		-4.09122	-6.16445	-3.73882	-0.299827	0.303292	-3.09184
	crf R1		-2.0185	-2.90984	-3.1465	-1.54712	-1.05449	-2.63087
	nr3c1		-2.10894	-3.6415	-3.00032	-1.9279	-3.27781	-2.32871
	prolr b		2.85437	-1.85945	3.56702	4.22494	5.36516	0.677162
	dopar d2b		-2.19503	-4.07207	-1.98264	-1.75294	-2.6471	-2.33358
	crf1		-2.84719	-2.62234	-3.4833	-0.66624	0.0861018	-2.25132
	orexin		-7.85898	-15.2354	-7.14634	-5.40766	-4.5329	-9.1494
	pomca		2.35321	1.42676	2.63339	2.66568	1.86737	2.99763
	cart		-1.89311	-3.9152	-1.22046	-3.00912	-3.259	-4.18525
	5ht tra		-0.189759	-0.781128	1.49031	2.31598	-0.499941	0.711687
	egr-1		-4.74016	-4.83809	-3.28202	-2.96965	-5.17149	-1.65934
	erk1		-8.05517	-6.20658	-12.7518	-10.8527	-15.8018	-11.508
	cfos		2.31205	7.45369	-6.0119	5.57844	5.04218	4.02685
	npy		-5.37403	-6.64085	-2.61997	0.321565	1.94622	-2.66036
	agouti		-2.5437	0.743004	0.562292	2.19231	-0.572855	-2.60306
	citrsyn		-1.83216	-1.31146	-5.96311	5.93745	5.98724	2.88865
	palld		-9.25788	-10.9822	-10.5298	-5.36856	-5.18261	-8.68847
	crhbp		0.275332	-0.749148	-0.402639	-0.199583	0.180615	-0.42501
	mr		3.29708	1.41839	2.50813	2.42062	2.28957	0.859652
	5htr b		-5.0573	-6.88182	-8.7839	-3.10984	-4.4754	-4.22215
	mtor		-4.87933	-6.15114	-8.4929	-5.65228	-2.39171	-7.848
	pyrkin		-10.6819	-15.1608	-9.96929	-9.70438	-7.82912	-13.1505
	gapdh		3.42978	2.74664	3.58203	3.53264	3.15128	3.63309
	uro t f1		-1.86075	-3.98178	-2.74806	-2.20562	-1.33868	-3.60893
	ckap5		-6.23877	-6.02525	-5.74998	-5.77188	-6.30502	-6.17815
	gabaa 1		-1.11216	0.224883	0.207948	0.534493	-0.168174	0.291273
	succdh		6.23877	6.02525	5.74998	5.77188	6.30502	6.17815
	pomc B		-5.12961	-9.17226	-8.00293	-2.32524	-1.75871	-6.65855
	dopar2a		-3.22021	-2.86625	-4.06758	1.22775	1.51464	-1.80476
	cck-b		-5.24629	-3.64257	-4.45405	-4.39684	-3.75556	-4.79038
	ef		3.5834	1.65322	3.69738	3.95528	2.96475	3.59058
	tryhydr		-3.20888	-2.77913	-1.98294	-0.285348	0.830628	-3.72282
	opi d1b		-0.97843	-5.70903	-1.08224	-0.320207	-3.35985	-1.57969
	opi d1a		-6.90526	-6.40901	-5.3734	-2.19996	-1.72379	-5.52866
	cck		9.96226	9.96258	10.8165	11.6564	8.54765	10.0303
	eiFa		-2.1213	-2.2536	-1.96333	-1.88247	-2.38084	-1.96497
	isor1		-7.40582	-5.4802	-2.36614	3.51981	3.18024	-0.327205
	dopar3		-2.35165	-3.95672	-1.84364	-3.56924	-2.26472	-3.05018
	60 min		chas 1	chas 2	chas 3	chas 4	chas 5	chas 6
	gastr		-6.51123	-6.51123	-4.02317	-1.30089	3.21729	3.3479
	crf2		1.06667	1.06667	0.629142	-0.926014	-0.175449	-1.24474
	prola		-2.99215	-2.99215	-2.22809	-2.42141	-1.61549	-1.38415
	crf R2		-4.18225	-4.18225	-1.56649	3.54455	2.78376	4.05567
	ghrel		-8.65341	-8.65341	0.439986	-2.60088	6.33082	6.39319
	5ht R		-6.12745	-6.12745	-7.80079	-8.46327	1.40537	2.12612
	iso		-4.38883	-4.38883	-3.64338	-4.57566	-0.444956	0.190168
	crf R1		-2.7432	-2.7432	-0.938258	-1.49421	-1.66228	-0.759356
	nr3c1		-2.69132	-2.69132	-2.58978	-2.12984	-2.93853	-2.48204
	prolr b		-3.29286	-3.29286	3.1261	3.71036	4.82759	4.57309
	dopar d2b		-3.25233	-3.25233	-1.82689	-1.8304	-3.14851	-1.67237
	crf1		-2.87206	-2.87206	-1.98322	-3.25055	-1.42588	-0.56314
	orexin		-15.1642	-15.1642	-7.49634	-6.91208	-5.1987	-4.33981
	pomca		2.12962	2.12962	3.16986	2.3515	2.16026	2.73425
	cart		-5.24311	-5.24311	-4.21135	-1.04915	-3.01837	-2.82737
	5ht tra		-0.421391	-0.421391	1.82848	-0.340563	0.0386299	1.12756
	egr-1		-4.16826	-4.16826	-2.59908	-1.11868	-2.14186	-5.213
	erk1		-7.2963	-7.2963	-8.27941	-9.29887	-10.0891	-10.6118
	cfos		4.01337	4.01337	4.9442	4.02058	5.77539	8.0293
	npy		-3.87378	-3.87378	-5.65434	-3.37881	1.34569	1.23148
	agouti		-0.55322	-0.55322	-1.12322	0.547368	0.326696	0.615929
	citrsyn		-0.816903	-0.816903	0.000525329	-1.46643	5.28436	5.99611
	palld		-12.0363	-12.0363	-10.748	-7.70713	-5.16107	-4.21471
	crhbp		-0.2838	-0.2838	0.553539	2.07893	-0.141144	0.980282
	mr		0.351507	0.351507	1.97883	4.32273	2.18665	2.52872
	5htr b		-4.81251	-4.81251	-2.10862	-1.52436	-6.54342	-2.09298
	mtor		-7.5223	-7.5223	2.89985	-2.78376	-3.72497	-2.47825
	pyrkin		-16.1941	-16.1941	-19.0405	-10.9888	-8.14475	-8.09341
	gapdh		2.81709	2.81709	3.44265	3.7832	2.82831	3.60916
	uro t f1		-2.44644	-2.44644	-4.75592	-1.62142	-1.83558	-1.78443
	ckap5		-6.01408	-6.01408	-6.20461	-5.811	-5.89213	-5.91955
	gabaa 1		-0.664728	-0.664728	-0.18988	-0.503362	0.111401	0.246408
	succdh		6.01408	6.01408	6.20461	5.811	5.89213	5.91955
	pomc B		-8.21879	-8.21879	-11.0637	-3.77327	-2.22438	-1.70699
	dopar2a		-2.9558	-2.9558	-3.54011	-4.08342	0.923093	1.63853
	cck-b		-3.96017	-3.96017	-3.793	-3.94547	-3.51722	-3.74841
	ef		2.61681	2.61681	3.48283	3.56039	2.67912	3.90776
	tryhydr		-2.85464	-2.85464	-4.78091	-2.40922	0.0832104	-0.228049
	opi d1b		-2.58401	-2.58401	-1.69148	0.0669386	-2.33277	-1.60186
	opi d1a		-6.47616	-6.47616	-6.78138	-7.15679	-1.63592	-1.46701
	cck		9.79203	9.79203	9.86304	10.552	9.67096	9.61012
	eiFa		-2.10264	-2.10264	-2.45852	-1.78009	-2.56415	-1.76888
	isor1		-3.34766	-3.34766	-0.926748	0.193312	2.52452	4.26722
	dopar3		-4.57802	-4.57802	-5.69078	-2.90664	-2.74276	-3.60302
	60 min		conf 1	conf 2	conf 3	conf 4	conf 5	conf 6
	gastr		-0.783582	-4.07877	-2.23134	4.83524	0.722148	-3.40264
	crf2		-1.75276	-0.966658	-2.4995	-1.25986	-0.463083	-3.77918
	prola		-2.36721	-2.03578	-2.90558	-0.33262	-2.23323	-4.14798
	crf R2		0.318089	0.412618	-2.1778	5.07539	0.688447	-2.67623
	ghrel		2.1023	0.545019	-0.793547	7.58035	2.39479	0.825713
	5ht R		-2.79441	-4.21609	-7.76461	3.18221	-1.07724	-4.19777
	iso		-2.40612	-3.33107	-3.94403	1.51362	-3.61919	-2.86808
	crf R1		-1.60454	-1.87564	-2.67795	0.115145	-1.96841	-1.80303
	nr3c1		-2.37647	-2.34777	-3.00069	-1.74986	-2.40166	-2.22503
	prolr b		0.352114	-3.92899	-1.53807	6.16099	1.61833	-0.761972
	dopar d2b		-1.90815	-2.46162	-2.65884	-0.753766	-1.96057	-1.64261
	crf1		-1.24205	-1.66906	-2.92416	1.19778	-1.57539	-1.17396
	orexin		-9.81116	-12.6359	-12.1513	-3.01629	-7.79111	-13.6067
	pomca		3.09747	2.85418	2.31216	4.25345	3.54216	2.28843
	cart		-3.27069	-3.03513	-3.55706	-1.54942	-5.96112	-2.4813
	5ht tra		0.9717	1.42813	-0.0106812	0.109453	1.80241	1.43926
	egr-1		-2.9164	-1.67162	-4.62442	-1.16072	-3.7565	-3.47759
	erk1		-8.8442	-7.11689	-11.9921	-6.37621	-10.9811	-7.80823
	cfos		3.22162	0.0832588	-0.374793	7.21644	3.55041	5.55052
	npy		-2.51647	-5.14005	-3.858	2.32705	-2.34577	-3.4624
	agouti		-0.215267	1.46569	1.18576	-2.57737	-3.49515	2.43106
	citrsyn		2.89872	-0.727778	0.134293	6.99609	3.11314	4.8756
	palld		-8.68461	-12.6456	-10.127	-3.32047	-7.79915	-9.74547
	crhbp		0.368307	0.328712	-0.227921	1.85137	0.036808	-0.037484
	mr		2.1639	2.54218	0.814637	4.72257	-0.11634	2.77605
	5htr b		-5.30169	-5.3847	-10.883	-2.8337	-5.34052	-1.93646
	mtor		-5.54078	-8.15726	-5.11319	-1.43599	-6.53555	-6.49055
	pyrkin		-12.6691	-15.7754	-13.5024	-7.6408	-11.0169	-15.6749
	gapdh		3.71361	3.61162	3.36585	3.76654	3.7186	4.02946
	uro t f1		-2.55933	-2.35834	-3.0397	-0.717441	-4.18794	-2.75596
	ckap5		-5.97887	-6.1984	-5.93998	-5.61016	-6.11541	-5.95736
	gabaa 1		0.329784	0.785097	-0.0928327	1.27295	0.3025	-0.902628
	succdh		5.97887	6.1984	5.93998	5.61016	6.11541	5.95736
	pomc B		-6.54367	-8.98411	-8.81422	-0.719276	-6.07535	-8.1242
	dopar2a		-1.03919	-1.47279	-2.17204	2.56479	-2.02664	-2.15876
	cck-b		-4.36881	-4.78093	-4.31532	-3.19111	-5.05783	-4.48474
	ef		3.70255	3.12621	3.00587	4.63417	3.94645	3.88624
	tryhydr		-2.13397	-3.27753	-3.34847	0.88142	-2.76509	-2.03237
	opi d1b		-1.75888	-1.54412	-2.10498	-0.0469931	-3.23743	-2.10352
	opi d1a		-5.36496	-6.43604	-6.92084	-0.73626	-6.92578	-6.08853
	cck		10.3331	10.8687	10.5523	9.51532	9.6421	11.0868
	eiFa		-1.65513	-2.1144	-1.94639	-1.20162	-2.04921	-0.954571
	isor1		-0.444124	-1.34542	-4.00869	4.76289	1.56237	-3.4235
	dopar3		-2.68084	-3.2102	-3.54177	-2.40301	-2.69735	-1.53861
	60 min		air 1	air 2	air 3	air 4	air 5	air 6
	gastr		-3.00158	-1.54068	-0.316886	-1.41893	-2.91222	-1.73488
	crf2		-2.03403	-4.33211	-1.52132	-3.06691	-0.570018	-3.46544
	prola		-2.57568	-3.74372	-3.14496	-2.80824	-2.95728	-3.21113
	crf R2		-2.13791	-1.70488	1.63627	-0.830518	-1.546	-0.606524
	ghrel		0.978315	-0.262349	1.18859	1.60189	2.62903	0.759443
	5ht R		-4.094	-5.52814	-3.09548	-3.59854	-2.16699	-6.06606
	iso		-3.83993	-5.06765	-2.48607	-4.02915	-2.82309	-3.97686
	crf R1		-2.54422	-2.59863	-2.74465	-1.37985	-2.54481	-2.34755
	nr3c1		-2.62799	-2.02766	-1.87834	-2.05273	-3.62513	-2.29737
	prolr b		-1.94876	-2.5035	-0.0861601	-6.32145	1.087	-0.285525
	dopar d2b		-2.66328	-2.74574	-1.99713	-2.01244	-3.09511	-1.75743
	crf1		-2.34118	-2.35143	-2.72548	-2.06989	-1.93681	-1.68192
	orexin		-10.6698	-13.3729	-10.493	-10.4211	-8.64108	-11.8935
	pomca		2.20053	2.28135	2.24712	1.99265	2.08003	2.66352
	cart		-5.61635	-3.23178	-0.499778	-2.38156	-3.40103	-2.26262
	5ht tra		0.670885	1.5218	0.543973	0.88934	-0.356954	2.34864
	egr-1		-3.41534	-3.19636	-5.01064	-2.82382	-3.4808	-1.88093
	erk1		-10.1925	-11.2095	-6.67111	-12.789	-8.06955	-9.88119
	cfos		0.760471	4.74142	0.953228	2.16633	3.75142	9.7155
	npy		-3.98664	-4.01925	-3.07207	-4.12028	-2.04737	-3.23927
	agouti		0.0959722	-2.53461	1.44363	-3.2958	-0.217441	2.83662
	citrsyn		2.60867	0.712048	1.01716	-0.338025	3.0652	1.70778
	palld		-11.1166	-8.99235	-10.1812	-9.10101	-9.13977	-12.086
	crhbp		-0.457349	-0.636761	-0.217665	0.645379	-0.498662	-1.0165
	mr		0.418765	2.71061	3.82141	2.43765	1.89338	3.39735
	5htr b		-7.51303	-4.21885	-3.20615	-4.56795	-6.42128	-4.49131
	mtor		-4.21678	-5.08226	-4.9675	-4.08874	-4.78661	-1.58772
	pyrkin		-14.1901	-15.0233	-16.4309	-14.7518	-13.5686	-17.7084
	gapdh		3.56	3.31202	2.91518	3.42397	2.72504	3.6019
	uro t f1		-4.00476	-2.73654	-1.38763	-2.73653	-2.55169	-3.52203
	ckap5		-5.93895	-6.25948	-6.21896	-6.21905	-6.21538	-5.93386
	gabaa 1		0.509561	-0.162672	-1.51975	-0.709258	-0.818283	0.223803
	succdh		5.93895	6.25948	6.21896	6.21905	6.21538	5.93386
	pomc B		-8.06777	-7.69649	-8.30174	-9.62884	-5.7618	-5.40955
	dopar2a		-2.42173	-3.5825	-2.75601	-2.20804	-1.56087	-3.62432
	cck-b		-4.31024	-4.35386	-5.61588	-4.78542	-4.48999	-4.78559
	ef		3.16766	2.74676	3.45952	3.43835	2.58827	3.84576
	tryhydr		-4.184	-4.13232	-1.71212	-4.05007	-1.52218	-3.29561
	opi d1b		-2.19627	-1.77728	0.377834	-12.4482	-3.71333	-3.23689
	opi d1a		-6.19407	-6.2382	-7.2157	-6.79453	-4.52344	-6.70194
	cck		9.5963	9.39698	11.2565	9.37423	9.85079	10.3034
	eiFa		-2.07082	-2.97797	-3.9301	-1.88204	-2.46385	-1.86914
	isor1		-2.45658	-1.19425	-2.71337	-3.59884	-0.885385	-0.676772
	dopar3		-3.51403	-3.30203	-1.18731	-2.89258	-3.23802	-2.54668
	90 min		feed 1	feed 2	feed 3	feed 4	feed 5	feed 6
	gastr		-1.98464	1.62437	-3.09621	-4.81004	1.7274	-0.467342
	crf2		-0.949281	-1.6706	-0.719436	-1.91881	-5.2557	-1.77277
	prola		-3.10068	-2.67396	-2.82158	-2.30505	-3.66566	-2.92108
	crf R2		-2.52513	1.056	1.02882	-4.2638	-1.96705	0.808412
	ghrel		-0.240159	4.66403	0.590284	-3.84858	3.80242	0.580832
	5ht R		-4.23919	-0.430997	-8.8572	-5.11828	-3.83771	-4.90328
	iso		-3.58207	-1.2218	-3.70925	-3.77138	-3.29976	-3.11804
	crf R1		-2.81018	-2.05493	-2.27739	-1.41164	-0.671593	-0.86975
	nr3c1		-2.2838	-2.7713	-2.83796	-1.89335	-2.06205	-1.94105
	prolr b		-2.20883	2.91209	-1.32358	-4.66869	-3.29495	-2.88031
	dopar d2b		-2.45676	-3.29425	-2.38397	-1.48535	-0.951545	-0.896107
	crf1		-1.94132	-1.3258	-3.15392	-1.14276	-0.873008	-0.761988
	orexin		-9.70878	-6.31768	-11.9972	-12.9176	-7.1962	-12.2954
	pomca		2.30624	1.75061	2.04814	3.64934	3.30627	3.6648
	cart		-3.72183	-5.2488	-1.18865	-3.57149	-2.31014	-6.95955
	5ht tra		0.731538	0.537286	1.05867	2.05435	0.178503	2.3735
	egr-1		-4.9481	-5.07631	-1.62417	-2.4766	0.122071	-2.65525
	erk1		-8.1817	-12.1156	-9.61133	-8.24735	-8.31738	-7.33611
	cfos		5.60587	2.78511	4.147	-1.52993	1.60518	1.0704
	npy		-3.12559	-0.587883	-2.57079	-4.55804	-3.81739	-3.66799
	agouti		1.98957	-0.290932	0.663664	1.40336	-0.352409	-0.20802
	citrsyn		0.480745	4.11406	4.7533	0.780638	1.18752	0.471831
	palld		-10.4262	-6.76912	-9.7435	-8.93326	-8.43583	-8.55815
	crhbp		-0.569832	-0.683855	0.375115	-0.638025	0.032392	0.835803
	mr		1.62529	0.742355	2.087	0.449857	2.57847	0.109206
	5htr b		-7.46956	-9.10862	-9.56669	-8.34959	-4.97215	-7.91816
	mtor		-4.86385	-3.51733	-3.23052	-5.51252	-6.45789	-6.48014
	pyrkin		-13.7158	-9.58716	-15.064	-15.7062	-19.3821	-16.8704
	gapdh		2.66935	3.31329	3.23552	3.94895	3.7207	4.20665
	uro t f1		-2.61723	-2.70218	-2.12943	-4.47788	-4.78465	-3.98644
	ckap5		-5.95355	-5.8812	-5.85835	-6.17124	-6.24859	-6.46008
	gabaa 1		-0.479068	0.292689	0.0329463	0.752098	0.0706711	0.0356221
	succdh		5.95355	5.8812	5.85835	6.17124	6.24859	6.46008
	pomc B		-6.53223	-3.59746	-4.45244	-8.89451	-9.49877	-7.72699
	dopar2a		-2.5866	0.278007	-4.00762	-2.37091	-3.68322	-2.31205
	cck-b		-4.37403	-4.00314	-3.97457	-3.85327	-3.61729	-4.54242
	ef		3.40421	2.15841	3.19954	3.98276	4.23783	4.65753
	tryhydr		-2.639	-0.971488	-2.8158	-3.59765	-2.60215	-3.39504
	opi d1b		-2.19374	-2.06159	-1.90547	-2.71202	-5.97137	-2.32786
	opi d1a		-5.29863	-3.37272	-4.83498	-8.33972	-9.90326	-6.68803
	cck		10.4406	9.69178	12.1049	9.85683	9.2959	10.3293
	eiFa		-1.99591	-2.16421	-2.02224	-1.64115	-1.37707	-1.94686
	isor1		-1.9162	1.48436	-1.64844	-3.20949	-2.32904	-0.0723825
	dopar3		-3.75327	-3.64343	-2.96034	-3.62846	-4.43856	-3.98886
	90 min		feed ctr 1	feed ctr 2	feed ctr 3	feed ctr 4	feed ctr 5	feed ctr 6
	gastr		-3.82185	-2.68471	-7.47966	-0.426365	-0.264031	-3.31982
	crf2		-1.49777	-2.42153	-1.46197	-3.12549	-0.414872	-3.57297
	prola		-2.87163	-3.48951	-4.42724	-3.30041	-2.66736	-3.40045
	crf R2		-4.30825	0.225021	-4.37219	0.0432628	2.25111	-5.20582
	ghrel		-1.49441	-3.52956	-2.19522	2.74596	0.29657	-1.20978
	5ht R		-6.90122	-9.09212	-6.70782	-3.40242	-4.39502	-6.52781
	iso		-4.48654	-4.22896	-4.50514	-3.32864	-6.49064	-4.92596
	crf R1		-2.2904	-1.99811	-2.82193	-2.44382	-2.01131	-2.17672
	nr3c1		-2.16178	-2.20423	-2.58985	-2.72573	-2.4945	-2.41188
	prolr b		-3.52422	-1.64991	-4.39068	0.849189	-3.94911	-3.29251
	dopar d2b		-2.35772	-3.36102	-2.21323	-2.31181	-2.48024	-2.37942
	crf1		-3.37151	-2.04005	-2.10211	-2.6515	-1.48865	-1.72302
	orexin		-13.54	-12.786	-12.6064	-12.1074	-12.0836	-13.038
	pomca		2.56712	0.94106	2.32476	2.19789	2.43568	2.16576
	cart		-3.23611	-3.28783	-2.81004	-2.31972	-7.11544	-4.67599
	5ht tra		0.662983	0.751252	0.338559	-0.684513	2.59494	1.14335
	egr-1		-4.16735	-5.91944	-3.63755	-3.61207	-2.46737	-7.33702
	erk1		-8.78837	-6.91456	-7.4871	-7.18562	-9.6398	-8.66929
	cfos		3.03	6.48187	-1.21968	0.755184	0.975962	-4.83978
	npy		-4.79712	-1.74878	-4.64248	-2.6284	-3.58464	-5.3169
	agouti		0.248966	1.05578	2.70485	0.547187	1.14022	1.58849
	citrsyn		-0.0712306	-1.92093	2.39412	2.59731	1.83268	-0.087475
	palld		-12.2302	-9.00676	-12.4363	-10.2879	-8.75717	-9.87917
	crhbp		0.345054	0.347693	-0.389504	-0.430131	0.0562305	-0.73854
	mr		1.25514	2.07423	0.793887	2.39434	1.63834	1.3112
	5htr b		-4.3841	-4.39861	-6.33796	-3.41498	-2.78165	-4.65057
	mtor		-6.19008	-5.46417	-6.38973	-4.1716	3.3138	-5.38557
	pyrkin		-17.5642	-16.7121	-17.7931	-15.0073	-15.1414	-16.8681
	gapdh		3.84256	3.05274	3.65655	3.42888	3.55028	3.38569
	uro t f1		-2.86209	-2.35718	-3.94307	-2.51821	-4.9813	-3.5347
	ckap5		-6.15913	-6.20913	-6.2044	-5.98288	-6.16592	-6.50136
	gabaa 1		-0.782649	-1.40266	-1.52833	-0.675055	1.33545	-0.991485
	succdh		6.15913	6.20913	6.2044	5.98288	6.16592	6.50136
	pomc B		-8.66041	-8.02134	-8.6353	-5.333	-5.53604	-10.1734
	dopar2a		-2.57924	-2.21087	-3.994	-3.07429	-3.84801	-3.79089
	cck-b		-4.89363	-3.02673	-5.46097	-4.20625	-3.7488	-5.21335
	ef		3.44023	2.19205	3.64542	3.14228	2.65268	3.24911
	tryhydr		-3.43202	-3.71379	-3.57219	-3.05956	-2.65981	-3.51639
	opi d1b		-1.24616	-1.87614	-0.81744	-2.83348	-1.42252	-2.25296
	opi d1a		-6.33166	-6.29118	-6.84881	-5.5731	-9.18384	-8.38117
	cck		10.2896	9.67409	12.2021	9.45244	10.4714	9.69845
	eiFa		-2.17273	-2.22897	-1.72219	-1.84275	-2.30576	-2.31235
	isor1		-4.93298	-1.55125	-4.18993	0.439225	0.228861	-6.49822
	dopar3		-3.92781	-2.47185	-4.13942	-2.54792	-3.54812	-3.63317
	90 min		chas 1	chas 2	chas 3	chas 4	chas 5	chas 6
	gastr		-6.61474	-0.136297	-6.32382	0.0217164	2.05434	1.53212
	crf2		-2.22498	-0.750653	-2.16397	-0.128211	-2.50933	-0.840761
	prola		-3.89024	-3.09721	-3.8386	-1.72114	-2.02963	-2.78244
	crf R2		-3.84881	0.134514	-4.69687	-0.89846	2.95014	1.70652
	ghrel		-2.17962	3.87303	-3.50937	3.52917	5.19938	4.84375
	5ht R		-6.15032	-2.08592	-6.87554	-5.99471	0.549006	0.343169
	iso		-5.03516	-1.99562	-4.90819	-5.59139	-0.316533	-1.12413
	crf R1		-2.6219	-2.33278	-2.95546	-2.28516	-0.626683	-2.47616
	nr3c1		-2.61516	-2.68968	-2.32477	-3.46629	-2.39139	-2.51967
	prolr b		-7.84475	1.78323	-4.20746	1.27704	3.47781	3.62752
	dopar d2b		-2.37416	-2.80271	-2.96413	-2.77757	-1.92459	-2.646
	crf1		-2.41563	-1.82917	-2.58482	-2.1034	0.0446114	-0.978443
	orexin		-10.7259	-7.77966	-14.2401	-14.3446	-5.3452	-5.93186
	pomca		2.02804	2.25246	1.96468	2.53768	2.08221	2.08093
	cart		-4.64246	-3.61067	-4.89787	-0.255611	-1.72375	-3.83186
	5ht tra		1.12369	1.18203	0.25997	-3.79548	-0.0109374	0.437506
	egr-1		-3.50209	-1.47943	-3.27003	-0.863877	-4.30257	-5.11364
	erk1		-8.14586	-8.13634	-8.92089	-5.16905	-9.45473	-10.0961
	cfos		7.32633	5.56561	-3.32228	-1.27222	4.33179	2.96303
	npy		-5.29023	-1.65006	-4.80472	-4.36184	-0.0206927	-0.144887
	agouti		0.442846	-0.671993	0.86856	-0.530121	-6.64664	1.97391
	citrsyn		-3.16481	3.79967	-1.96873	-0.58835	4.88042	4.29036
	palld		-14.1598	-8.04756	-14.875	-11.0664	-6.39118	-6.42646
	crhbp		-0.639652	-0.327623	-1.02718	0.394264	0.955283	-1.04703
	mr		0.77508	2.0571	0.926771	4.67602	3.60807	1.42201
	5htr b		-10.1373	-5.02117	-9.10594	-7.97257	-5.62283	-8.55467
	mtor		-7.42538	-6.23324	-6.16167	-1.52462	-2.15276	-3.33838
	pyrkin		-10.6684	-9.9153	-11.0743	-8.12139	-8.77113	-9.75113
	gapdh		3.53153	3.26238	3.2936	3.46033	3.84595	3.0439
	uro t f1		-3.37975	-2.97391	-3.37219	-1.27145	-2.4295	-2.44501
	ckap5		-6.09566	-6.04177	-6.04682	-6.21658	-6.25603	-6.10089
	gabaa 1		-0.345899	-0.0673666	-0.282676	-1.03291	0.334116	-0.512214
	succdh		6.09566	6.04177	6.04682	6.21658	6.25603	6.10089
	pomc B		-7.25388	-4.27355	-8.88601	-8.93502	-3.66477	-3.30514
	dopar2a		-3.48532	-0.546839	-2.69553	-2.97469	1.5443	0.301078
	cck-b		-4.21774	-4.44897	-4.48796	-4.78985	-4.05231	-4.39342
	ef		3.4097	2.97544	2.86271	2.71705	3.57603	3.09213
	tryhydr		-2.98657	-1.87827	-4.02002	-3.24031	-1.54647	-0.951982
	opi d1b		-1.35273	-3.12022	-2.88912	-0.851073	-2.09628	-2.5468
	opi d1a		-6.82831	-3.78327	-6.95361	-7.00405	-2.79393	-3.53567
	cck		10.3112	11.058	9.78482	9.95166	10.4995	9.75156
	eiFa		-1.69445	-2.04667	-1.93237	-2.56897	-1.80111	-2.33878
	isor1		-4.5826	0.470228	-4.50606	-1.83163	2.6916	1.49079
	dopar3		-4.20916	-3.40297	-4.38058	-1.51091	-2.09408	-3.2011
	90 min		conf 1	conf 2	conf 3	conf 4	conf 5	conf 6
	gastr		1.16197	-0.300708	0.0761234	-2.45541	0.80347	0.175663
	crf2		-2.86873	-1.94028	-1.8304	-5.14836	-2.22449	-4.54312
	prola		-3.7838	-3.04771	-2.69365	-3.38931	-2.90462	-2.38552
	crf R2		0.143494	0.411589	0.491278	-1.39343	-0.935847	0.180217
	ghrel		4.33661	-1.28553	3.62888	1.77106	-5.60839	3.11237
	5ht R		-1.75455	-5.58652	-1.77743	-4.03414	-103.688	-2.85198
	iso		-1.89154	-3.4947	-1.91191	-3.17458	-6.04868	-2.27231
	crf R1		-2.58749	-2.3251	-2.47794	-2.63766	-2.4756	-2.7748
	nr3c1		-2.92143	-2.84322	-1.09115	-1.75866	-1.97589	-1.61391
	prolr b		2.82448	-0.456708	1.71104	0.986875	-5.8777	0.979998
	dopar d2b		-2.43428	-2.46766	-1.74056	-1.89241	-2.38864	-1.99644
	crf1		-1.19331	-3.32202	-1.77091	-1.95012	-1.31118	-2.03292
	orexin		-7.97385	-9.36322	-7.19589	-10.7915	-13.9543	-9.43139
	pomca		1.81746	2.04073	3.00289	2.70447	2.42218	2.95496
	cart		-3.32661	-1.6022	-4.76224	-3.74919	-1.70964	-5.03393
	5ht tra		-7.80229	0.539836	1.55577	0.933486	-1.08344	-0.964281
	egr-1		-3.06833	-5.60647	-1.41265	-2.18411	-2.51884	-3.10189
	erk1		-8.36782	-12.3977	-12.2137	-9.38443	-6.06421	-12.8282
	cfos		1.97709	4.81459	3.87484	5.12784	8.08797	4.12072
	npy		-1.04733	-4.37727	-1.5228	-2.56009	-4.6703	-2.64254
	agouti		-3.8906	-0.873022	-0.179981	-0.745882	0.533999	-2.13081
	citrsyn		3.71885	-0.530436	3.76362	2.03274	-0.864791	2.52458
	palld		-8.07232	-10.6285	-8.1015	-9.49869	-10.1319	-8.44091
	crhbp		-1.19802	-0.263829	-0.650656	-1.35146	-0.530677	-1.55836
	mr		1.93873	2.82584	1.40937	2.00337	2.96088	1.76504
	5htr b		-9.07783	-9.45518	-10.7024	-9.05701	-8.47892	-9.66891
	mtor		-3.87786	-2.3983	-4.88014	-4.10549	-3.14222	-7.73279
	pyrkin		-10.5539	-14.4562	-11.565	-13.0854	-11.3941	-12.9748
	gapdh		2.78194	3.22573	3.58317	3.38153	3.63696	3.10255
	uro t f1		-2.99672	-2.58214	-3.00735	-3.53312	-2.33799	-3.97534
	ckap5		-6.08627	-5.87725	-5.57232	-6.03214	-6.34871	-5.83289
	gabaa 1		-0.673527	0.505087	0.378034	0.332145	-0.275356	0.73013
	succdh		6.08627	5.87725	5.57232	6.03214	6.34871	5.83289
	pomc B		-4.19153	-5.79174	-5.51247	-7.0522	-9.21209	-5.47468
	dopar2a		-1.34904	-3.39162	-0.624109	-0.937919	-2.67625	-1.29407
	cck-b		-4.52386	-3.63418	-5.8242	-4.98795	-4.09226	-5.60416
	ef		3.26496	2.99927	4.05931	3.75901	3.06094	3.63905
	tryhydr		-1.52932	-3.89213	-2.75231	-3.33103	-4.53664	-4.09327
	opi d1b		-1.7668	-3.40087	-0.367814	-2.62038	-2.56127	-1.93738
	opi d1a		-3.72285	-7.21911	-3.88052	-6.01006	-7.43706	-5.27601
	cck		9.2483	9.68893	8.74028	8.68188	10.4333	8.22775
	eiFa		-2.02532	-1.85292	-1.77964	-1.79705	-1.56799	-2.00156
	isor1		0.453217	-1.62142	0.926813	-0.802123	-2.9426	0.597566
	dopar3		-2.55554	-2.37209	-2.7506	-2.42255	-0.602077	-3.00433
	90 min		air 1	air 2	air 3	air 4	air 5	air 6
	gastr		-1.81883	-1.89188	-3.89668	0.0155886	-1.09393	2.03902
	crf2		-2.2196	-1.40117	0.453186	-3.65595	-1.96353	-3.17237
	prola		-3.75293	-3.10159	-3.4463	-2.53318	-2.97863	-2.27355
	crf R2		-2.73469	-0.344921	-1.05714	1.66868	0.00886543	2.4161
	ghrel		-1.348	4.46205	0.823452	-4.6607	0.988098	5.41566
	5ht R		-6.14765	-1.34077	-3.25969	-4.78017	-3.09504	0.0710091
	iso		-4.24083	-2.93779	-4.21358	-4.68317	-3.34627	-0.794825
	crf R1		-2.31081	-2.00138	-1.52836	-2.58538	-2.12663	-2.13146
	nr3c1		-1.53559	-2.95731	-1.2604	-2.43265	-2.06616	-2.32876
	prolr b		-2.08198	1.35592	8.73751	-2.67978	1.85871	3.65828
	dopar d2b		-2.26534	-3.00878	-1.44084	-1.58927	-2.0872	-2.0156
	crf1		-1.99331	-1.46	-1.49458	-2.1262	-1.53963	-0.679402
	orexin		-11.6586	-8.15395	-9.76786	-13.197	-9.60321	-5.47868
	pomca		2.47893	2.10284	3.15092	2.90637	2.57904	2.40974
	cart		-2.90456	-2.16853	-5.28914	-2.44195	-3.1651	-3.19424
	5ht tra		-0.383909	-0.807027	2.33658	0.877409	0.677203	1.28693
	egr-1		-3.11198	-4.70723	-3.51251	-3.03918	-3.34019	-2.45094
	erk1		-10.1831	-7.97972	-6.6343	-10.2351	-9.27839	-11.4046
	cfos		-0.0510531	6.81354	-0.770044	3.5006	2.81581	4.75118
	npy		-4.46477	-0.971003	-4.48561	-3.64897	-2.61295	0.22463
	agouti		-1.47154	-0.642558	2.49632	0.230732	-1.51558	-8.1586
	citrsyn		2.56533	3.79066	-0.576432	3.94284	2.90342	4.6218
	palld		-9.79154	-8.73095	-9.30322	-7.8299	-8.23816	-5.69941
	crhbp		-0.749491	-0.254191	0.268905	-0.184015	-0.445436	-1.46895
	mr		2.172	2.98559	1.30563	1.8919	2.16865	2.35876
	5htr b		-3.40078	-8.9644	-5.12295	-3.11027	-4.97844	-4.34219
	mtor		-3.38214	-3.60562	-6.03544	-2.83051	-3.51485	-1.84738
	pyrkin		-13.4913	-11.8858	-16.6514	-16.2329	-13.603	-9.66497
	gapdh		3.89992	3.0495	4.09987	3.20946	3.50931	3.14331
	uro t f1		-3.24437	-2.35435	-4.0536	-3.35046	-3.07053	-2.42246
	ckap5		-5.94656	-6.4083	-6.03934	-5.92508	-6.08445	-6.26016
	gabaa 1		-0.0710492	-0.359063	-0.868685	0.307088	-0.0995464	0.333195
	succdh		5.94656	6.4083	6.03934	5.92508	6.08445	6.26016
	pomc B		-6.80073	-6.43302	-7.71259	-5.46684	-5.93402	-3.36656
	dopar2a		-2.37786	-0.696431	-2.59326	-3.25567	-1.72341	0.405457
	cck-b		-4.53364	-3.94533	-4.8746	-4.61201	-4.47128	-4.4774
	ef		3.33619	2.467	4.03307	4.00443	3.49633	3.58503
	tryhydr		-4.27401	-2.04584	-2.32296	-2.86919	-2.47652	-1.19841
	opi d1b		-0.434744	-3.49597	-1.05211	-1.08456	-1.75643	-2.83451
	opi d1a		-6.02351	-5.40325	-6.88532	-5.78356	-5.47366	-3.33353
	cck		11.5471	9.46406	11.1776	10.9235	10.2216	8.11212
	eiFa		-1.29933	-2.1495	-1.56494	-1.60638	-1.75849	-2.31769
	isor1		-3.09106	0.0541941	-1.90145	-0.646355	-0.756433	1.98646
	dopar3		-2.42103	-2.76862	-5.16295	-3.96024	-3.1533	-1.50378

## Sheet: Rhomb males
Rhomb
	control group		Rhomb log 2 expression values
	Gene		ctr 1	ctr 2	ctr 3	ctr 4	ctr 5	ctr 6
	gastr		0.850342	-0.263853	-1.59125	-1.68205	0.708957	1.97785
	crf2		0.541256	0.957142	0.134572	-0.380145	0.722391	-1.97522
	prola		-0.0879122	-2.44725	0.590613	0.995501	0.692649	0.256403
	crf R2		0.41565	-1.67457	-1.21293	1.54297	0.390295	0.538587
	ghrel		-1.63343	-0.674342	-1.20794	0.575782	2.04394	0.89599
	5ht R		-0.019566	0.0665342	-1.2207	-2.06151	1.32025	1.915
	iso		-1.18614	0.246606	-2.37619	0.699298	2.22969	0.386735
	crf R1		0.447654	-0.0929321	-1.94085	-0.288689	-0.545147	2.41997
	nr3c1		-0.22596	-0.0547656	0.0826754	0.270224	-0.564687	0.492513
	prolr b		0.0181776	-2.51287	-1.18296	-0.0798219	2.82872	0.928748
	dopar d2b		-0.220734	-0.77268	-0.189513	0.655713	-0.390407	0.91762
	crf1		-0.091725	-0.0208352	-2.00531	0.534356	1.18853	0.394989
	pomca		-0.132229	-0.554689	-0.865239	0.363891	0.0984915	1.08977
	cart		-1.0976	-0.879116	2.42138	1.89663	-1.56334	-0.777953
	egr-1		0.00434162	0.111294	0.243337	-1.04836	-0.217747	0.907138
	erk1		-0.315649	1.99489	-0.823773	-0.82338	0.129503	-0.161592
	cfos		2.44597	-0.00148477	1.37062	0.249041	2.29137	-6.35552
	npy		0.579237	0.713586	-2.52878	0.261114	1.10135	-0.126503
	agouti		0.317521	1.15759	-2.73198	0.947193	-0.83675	1.14642
	citrsyn		0.821758	0.241628	-1.48839	-1.30281	2.26386	-0.536049
	palld		1.84748	-2.88899	-0.185716	0.17923	-0.546826	1.59482
	crhbp		1.08411	-0.378344	-1.31251	-0.334983	-1.65307	2.59479
	mr		-0.829248	-1.69529	1.29561	1.60021	-0.759508	0.388224
	mtor		-2.57635	0.113072	5.41249	1.35362	-3.92665	-0.37619
	gapdh		-0.0567506	0.192413	-0.0841443	-0.246333	-0.264791	0.459605
	uro t f1		-0.0644997	0.345984	1.35467	2.13408	-1.44551	-2.32472
	ckap5		0.038645	0.000827305	0.0480459	0.0792222	0.146329	-0.31307
	gabaa 1		0.188698	-0.770301	-0.317541	0.126071	0.602408	0.170666
	succdh		-0.038645	-0.000827305	-0.0480459	-0.0792222	-0.146329	0.31307
	pomc B		1.1627	1.16207	-1.1931	-0.272056	1.2692	-2.12881
	dopar2a		1.04526	0.258657	-2.23202	-2.22583	2.2182	0.935739
	cck-b		0.314343	3.19282	-2.8359	-0.71734	0.147937	-0.101863
	ef		-0.409952	-0.801046	-0.0626675	0.783021	-0.389603	0.880247
	tryhydr		-1.87104	-0.488225	1.94951	1.88871	0.628527	-2.10748
	opi d1b		-1.11658	-2.15322	0.754961	1.48522	0.101638	0.927983
	opi d1a		-1.57064	0.943379	0.0148886	-2.09278	1.29903	1.40612
	cck		1.1139	2.21959	-1.33639	2.07704	-6.36649	2.29234
	eiFa		-0.63617	-0.0639657	-0.0591841	-0.185963	0.0801014	0.865182
	isor1		2.2434	-1.87756	-6.17523	1.62359	0.910281	3.27551
	dopar3		-2.56457	-0.0326811	0.463739	-0.701359	1.74814	1.08673
	30 min		feed 1	feed 2	feed 3	feed 4	feed 5	feed 6
	gastr		2.26217	-1.31137	1.25382	0.811605	5.85062	0.953885
	crf2		-1.35581	-0.0958432	-0.208032	-2.81212	4.87515	0.893744
	prola		-2.11021	0.606479	0.858285	0.184086	4.53816	-0.0391771
	crf R2		-1.19214	-1.70397	0.315534	1.16456	6.83586	1.12375
	ghrel		2.66115	1.58352	2.30804	4.54936	5.57213	-0.400877
	5ht R		2.74814	-2.1207	2.39504	3.8217	7.26476	2.38205
	iso		1.53624	1.58709	1.33916	2.0641	6.22861	2.11325
	crf R1		-0.974773	-0.521161	-0.615316	-0.301991	3.16502	0.362997
	nr3c1		0.19475	0.31458	-0.161496	0.579687	-3.35428	-2.13288
	prolr b		4.6576	0.872909	4.3045	4.80125	9.34392	4.1255
	dopar d2b		-0.0505219	-0.901078	0.307817	-0.389143	2.13538	0.428941
	crf1		2.69117	1.77403	-1.36964	1.47332	3.81111	1.32053
	pomca		-0.318583	0.00037924	-0.729166	-0.164534	4.28699	-0.414678
	cart		1.73038	-0.215768	2.83081	-4.49955	7.66963	3.21111
	egr-1		-3.08047	-1.38529	-0.690639	-0.0644895	4.29229	-0.891384
	erk1		2.36304	-0.884596	1.00093	-0.306101	6.00561	0.231754
	cfos		0.335105	1.95718	-0.471429	3.82635	6.79714	1.77658
	npy		-1.08298	-0.717208	-0.26758	2.54018	7.57532	-0.0801706
	agouti		1.57938	-0.756627	-2.57949	-0.599528	0.644169	0.437312
	citrsyn		3.67802	0.966655	3.32492	3.78365	7.45308	3.14592
	palld		-0.327568	-1.13903	-1.75891	-1.54126	5.68881	-0.175452
	crhbp		-0.210692	-0.559897	-0.199622	-2.24938	2.7011	1.34118
	mr		-0.30849	-2.307	2.83022	-1.23869	7.09976	2.50836
	mtor		-1.81618	-3.783	1.73662	-3.02777	7.54621	3.88573
	gapdh		4.87456e-05	-0.13722	-0.141754	-0.0938917	-5.21015	0.255965
	uro t f1		-1.80525	-1.30565	2.60653	-2.47222	6.9904	2.71916
	ckap5		-0.0415524	-0.381502	0.0852588	-0.118236	-2.37301	-0.284094
	gabaa 1		-0.755473	0.594967	0.381437	-0.0515588	0.147731	-0.33816
	succdh		0.0415524	0.381502	-0.0852588	0.118236	2.37301	0.284094
	pomc B		2.27839	0.377926	-0.796806	2.26759	7.92852	1.7463
	dopar2a		0.270745	0.630345	-1.29832	2.34501	7.06419	-0.0515897
	cck-b		-1.3567	1.31513	1.601	-0.475893	4.30724	0.76548
	ef		-0.212837	-0.945448	0.0838033	-0.395122	1.94925	0.364938
	tryhydr		-0.565149	1.34366	2.20477	1.18187	7.63484	2.3643
	opi d1b		-7.08856	-3.58811	-0.885131	-0.0397317	-1.32574	-3.24339
	opi d1a		-0.6245	-0.638603	-1.55025	1.92101	4.84263	-0.743781
	cck		-3.82423	1.65294	1.67758	-3.75609	2.3193	2.47538
	eiFa		-0.394956	-0.762032	0.0435012	-0.24193	2.17835	-0.419244
	isor1		-2.89112	-1.93265	-0.165904	1.99702	5.79187	2.98933
	dopar3		-7.29841	-3.55175	1.14568	-0.0983906	1.94357	0.111604
	30 min		feed ctr 1	feed ctr 2	feed ctr 3	feed ctr 4	feed ctr 5	feed ctr 6
	gastr		2.54902	0.708855	-1.9858	-0.212006	-1.83979	2.60773
	crf2		-0.207198	-3.65132	-0.786086	-2.48874	-0.0154566	0.25693
	prola		1.46802	0.903587	0.494396	-1.58739	-0.256246	-1.69905
	crf R2		0.902455	-1.61213	-0.592383	-0.403267	-4.07134	-1.42375
	ghrel		4.23276	-0.548965	-5.52065	-0.908663	-2.01845	-4.28866
	5ht R		1.40248	-0.662995	-2.4289	-2.13201	-3.33194	-2.59065
	iso		2.31336	-1.59809	-0.724425	-0.539305	-0.950714	0.670842
	crf R1		0.809703	-0.235821	-1.13061	-1.63065	-1.01772	0.104842
	nr3c1		0.121236	-0.12143	0.533252	0.446473	-0.334595	-2.22339
	prolr b		4.29939	0.481472	-0.119551	-3.71629	-2.67834	-1.02838
	dopar d2b		0.273866	0.417552	-0.577394	-0.621351	-0.251083	0.145347
	crf1		2.75994	0.321351	0.320634	1.24974	-0.177597	1.69422
	pomca		1.19655	0.131596	0.436774	0.247966	0.60429	-4.90786
	cart		-4.65935	2.64345	-7.40403	-5.4118	-4.30446	3.30905
	egr-1		-0.182434	-0.33398	-5.51587	-4.38091	-2.39665	-1.48933
	erk1		1.24301	1.22722	-1.83869	2.23322	-2.50288	1.17102
	cfos		3.19269	-1.74298	-3.4448	-2.62481	-0.0738385	2.11229
	npy		2.5085	0.48939	-2.50771	-3.15754	-1.55778	-1.06925
	agouti		0.502539	1.20274	1.28774	0.808132	1.58541	2.37627
	citrsyn		3.64466	-0.595054	0.357629	-0.91033	-3.52437	-8.53442
	palld		-0.232768	-0.658452	-2.21206	-2.50746	-3.84033	-1.16561
	crhbp		-1.54966	-1.29053	-1.89052	-2.07854	-0.593897	0.44013
	mr		-0.760501	1.56606	-1.93916	-1.94973	-2.37618	2.06214
	mtor		-4.71137	3.57989	-5.78676	-3.00606	-7.22857	2.11791
	gapdh		0.103389	0.237905	-0.013733	0.153369	0.21265	0.710746
	uro t f1		-2.25886	1.60611	-3.35987	-2.11939	-1.58938	2.29438
	ckap5		-0.0306714	-0.224993	-0.399101	-0.464081	-0.516411	-0.0419779
	gabaa 1		0.085556	0.307553	0.147424	-0.133654	0.049716	0.684228
	succdh		0.0306714	0.224993	0.399101	0.464081	0.516411	0.0419779
	pomc B		2.79399	0.237945	-1.96474	-4.22876	-1.4749	1.31906
	dopar2a		2.35939	0.247396	0.109672	0.829446	-0.0923178	-0.458737
	cck-b		0.169631	0.581634	-0.762037	-1.74962	-0.497971	2.09755
	ef		0.30962	0.538242	-0.396996	-0.336328	0.0164634	0.148726
	tryhydr		0.191137	-0.35998	-1.34932	-0.749917	0.0748174	3.98943
	opi d1b		0.507896	-8.46401	-1.18016	-4.34247	-0.679317	-1.26387
	opi d1a		1.61581	0.833045	-0.859659	-1.91272	-0.780952	0.131951
	cck		0.935001	1.43977	1.50706	-0.925809	0.899775	3.92138
	eiFa		0.0373434	-0.0930073	0.21963	-0.647561	0.120149	1.1373
	isor1		0.711036	-1.42024	-0.828914	-1.59215	-4.88307	-0.0604738
	dopar3		0.966048	0.825732	-1.03876	-1.95709	-0.837654	0.829742
	30 min		chas 1	chas 2	chas 3	chas 4	chas 5	chas 6
	gastr		1.1655	-1.71264	-2.20389	1.31693	7.11301	2.22882
	crf2		-2.69789	0.906846	-2.58499	-1.72591	0.379565	-2.98706
	prola		1.35623	1.57717	-1.13088	-0.000842056	5.81007	-0.467119
	crf R2		-2.55984	-1.68123	-2.47434	-2.33267	7.42378	0.754156
	ghrel		-3.42035	0.0533061	0.87936	0.544565	9.3541	-1.59906
	5ht R		2.79748	0.0121612	-0.149004	0.862286	10.3721	3.59782
	iso		0.0462553	-0.429038	-0.334512	0.250581	7.45876	0.200019
	crf R1		-0.677498	-0.221437	-0.998848	-0.00692315	5.27352	-0.665779
	nr3c1		0.185162	0.438531	-0.0769928	0.782191	-0.0138978	0.716271
	prolr b		2.38749	0.00445672	0.510651	0.613005	9.97668	1.39726
	dopar d2b		0.525548	-1.55396	-0.960392	0.120694	1.71746	0.394246
	crf1		1.43271	0.802359	1.83796	2.28978	7.09415	0.254533
	pomca		-1.02245	-0.587376	-0.874522	1.30967	1.16132	0.735422
	cart		1.25355	-7.42455	-2.11152	-3.54911	1.94763	-1.13468
	egr-1		-1.12852	-1.88117	-1.38685	-0.977085	-0.367919	-0.32818
	erk1		-0.0270424	-1.04472	-0.562604	0.823445	0.733556	0.773295
	cfos		0.328339	2.23914	-0.663963	-0.577197	8.76026	0.530649
	npy		0.150861	-2.43395	-1.30392	-0.0354561	8.86445	-0.499886
	agouti		1.5474	0.469245	1.44286	1.48372	0.40627	-0.125998
	citrsyn		1.50449	-0.636283	0.28107	1.01611	8.76938	-1.2059
	palld		-3.3018	-3.4568	-3.60782	-0.528266	7.16684	-0.0127863
	crhbp		-2.46118	0.0790723	-2.98172	0.721207	3.6286	-1.9913
	mr		1.40669	-1.51136	-1.98655	-2.44808	1.53185	-1.9691
	mtor		2.36371	-1.03755	-0.385431	-0.0574958	3.60293	-5.16992
	gapdh		0.69523	-0.104228	0.14301	1.06478	0.730737	-0.152375
	uro t f1		1.45678	-1.66209	-2.94777	-0.761046	3.69224	-3.33914
	ckap5		-0.477941	-0.412734	-0.3415	-0.592166	-0.211416	-0.236311
	gabaa 1		0.350537	0.499811	-0.107378	0.441674	3.53625	-0.00473101
	succdh		0.477941	0.412734	0.3415	0.592166	0.211416	0.236311
	pomc B		0.904576	-1.6884	-1.34583	-0.575228	9.30574	-0.257896
	dopar2a		-0.948488	0.104928	1.35684	1.67426	8.1292	-0.298783
	cck-b		0.95108	0.658279	-1.25484	-0.584623	5.76122	-2.52773
	ef		0.63927	-1.64421	-1.11009	0.108404	1.84312	0.496275
	tryhydr		1.22905	-0.365999	-0.982601	0.0132983	5.78349	-3.34215
	opi d1b		-8.07978	-1.1157	-1.15574	-2.43875	-2.07514	-5.34625
	opi d1a		-0.59622	0.0823994	-2.45613	-1.29539	6.71865	-0.513537
	cck		0.811511	0.821707	0.529651	0.744314	1.96999	1.55443
	eiFa		0.542674	0.655113	-0.150176	-0.107658	-0.300112	0.0791602
	isor1		-4.13256	-1.49409	-1.07173	-2.54475	8.33734	0.320967
	dopar3		1.53804	-1.64403	-1.84573	-0.294083	0.593843	-0.819347
	30 min		conf 1	conf 2	conf 3	conf 4	conf 5	conf 6
	gastr		1.4299	-1.61669	-3.71456	7.3401	-6.21087	-2.82185
	crf2		0.010956	-4.03776	-0.578522	0.748804	-1.77448	-0.80602
	prola		2.56206	0.245514	-3.3363	4.19591	1.59276	-3.63632
	crf R2		0.864728	-0.479734	-0.362015	6.16653	-4.47026	-2.92818
	ghrel		3.33838	1.73545	1.79526	8.61939	1.66985	6.2928
	5ht R		5.52428	2.95671	0.587211	7.7455	0.535624	-0.56952
	iso		1.51358	0.263011	-1.41945	6.99155	1.13346	1.1896
	crf R1		2.50995	-1.11233	-0.59296	3.95295	-0.624797	-0.646164
	nr3c1		0.417383	-0.272794	-1.28085	1.18988	0.17694	0.656342
	prolr b		6.01049	2.29086	-0.0554028	9.5584	1.02184	0.624559
	dopar d2b		0.972459	0.740926	-1.51786	0.20265	-1.14054	-0.243617
	crf1		3.00808	1.3562	0.29114	6.2018	0.413052	-0.750905
	pomca		0.230224	-0.462176	0.0462687	0.0967777	0.239654	0.106191
	cart		5.30409	0.926442	-2.71442	-5.66129	-8.36817	-5.24668
	egr-1		3.29405	0.72648	-0.645174	0.589506	-0.11402	-0.505699
	erk1		3.34799	-1.11519	0.0657035	2.40949	-0.801485	-0.216755
	cfos		3.34108	-1.73539	2.50874	10.2605	3.82717	2.02515
	npy		1.3912	-0.747388	-0.738894	7.6312	-2.30466	-1.13613
	agouti		0.825958	1.55716	1.98063	-0.153898	-0.250264	-0.212568
	citrsyn		2.83168	-0.8379	0.69018	8.23883	-2.52166	-0.318316
	palld		-0.2591	-4.36106	-1.92774	5.22727	-1.79293	-1.64668
	crhbp		2.71879	-2.66029	0.226979	1.66457	-0.946617	0.159058
	mr		3.71542	0.803601	-1.46657	-0.518522	-1.85394	-1.81941
	mtor		3.76717	1.8746	-0.686802	1.36873	-2.66662	-6.08535
	gapdh		0.419412	0.0896301	0.235583	-1.08709	0.434803	0.0720001
	uro t f1		4.57199	0.02117	-2.70418	2.32662	-2.81849	-3.21815
	ckap5		-0.860975	-0.288715	-0.0664227	0.596533	-0.253763	0.037207
	gabaa 1		0.237267	0.323786	-0.825917	3.23487	0.599391	0.101727
	succdh		0.860975	0.288715	0.0664227	-0.596533	0.253763	-0.037207
	pomc B		3.94021	0.556083	0.240578	6.92529	-3.9287	-0.618849
	dopar2a		2.79639	0.174592	1.05436	7.74279	-0.0347362	1.03605
	cck-b		2.13432	0.232538	0.00260458	4.13991	-1.015	-0.818802
	ef		0.729944	0.866485	-1.7242	0.139552	-0.863134	-0.199328
	tryhydr		4.45573	0.962424	-1.49541	5.90235	-3.45737	-1.27085
	opi d1b		1.11833	-1.44924	-5.15945	-1.00574	-0.821355	-4.46648
	opi d1a		-0.642863	-0.671122	-1.13386	6.43285	0.454787	-1.04065
	cck		1.96664	0.992621	1.82739	-1.84439	1.5231	-2.46387
	eiFa		-1.35288	-0.00462232	-0.679608	0.244761	-0.38364	0.153955
	isor1		1.29053	0.587014	1.43166	6.04097	-4.19459	-0.313189
	dopar3		-0.134543	0.376703	-0.893701	1.03125	-0.353093	0.420939
	30 min		air 1	air 2	air 3	air 4	air 5	air 6
	gastr		7.57095	4.56322	4.93796	2.82676	-3.42174	2.11896
	crf2		3.80331	-1.17423	-1.38051	-3.97279	0.41001	-1.77073
	prola		3.70125	2.6245	-0.100659	2.52423	1.96265	1.78346
	crf R2		-0.238433	3.28071	-0.0965282	1.546	-4.12566	0.147295
	ghrel		8.55981	6.31491	5.92681	5.33588	-3.95758	2.2812
	5ht R		8.54259	6.10435	5.90959	4.15549	-2.63852	2.43636
	iso		8.17517	4.72461	1.56756	3.76249	1.38532	2.647
	crf R1		0.895052	1.51326	0.0541328	1.2969	-0.35769	-0.327057
	nr3c1		1.68918	-1.13677	1.01557	0.526861	-0.360409	0.905539
	prolr b		8.71079	6.65549	6.0778	5.62499	-4.85473	3.20383
	dopar d2b		1.48871	-0.509541	-0.475556	-0.0491261	-1.88109	0.315766
	crf1		2.59113	3.84458	1.09655	2.79824	0.225841	1.60756
	pomca		0.829638	-0.465023	-0.943991	0.880036	-0.0837021	0.648199
	cart		6.88566	-5.43568	-1.32915	-8.2681	-8.47613	-6.93303
	egr-1		4.69362	-2.55003	2.06062	-1.22528	-0.935797	-0.601897
	erk1		5.25351	-1.96957	2.62052	-2.26999	0.958034	0.155626
	cfos		-2.91151	5.37408	0.688989	4.19111	-1.43389	1.92321
	npy		3.71211	4.10214	1.20679	3.29432	-2.18731	0.848642
	agouti		2.04445	-0.120455	1.64664	-0.356556	0.962728	0.300893
	citrsyn		8.13639	5.515	2.42642	4.4057	-1.06312	2.38881
	palld		1.34087	2.74223	-2.41755	0.567708	-2.09011	-0.3333
	crhbp		2.08131	0.581936	-1.8234	0.0198724	0.25699	-0.46886
	mr		5.93058	-1.89325	-0.750824	-1.41594	-3.51234	-2.16335
	mtor		5.6208	-3.44248	-2.94073	-0.470277	-6.52589	-2.88895
	gapdh		0.295095	-0.0755911	0.0381237	-0.11472	0.2014	0.353395
	uro t f1		5.69576	1.02884	-0.263284	-0.60746	-1.34612	0.0481685
	ckap5		-0.590669	-0.219803	-0.251109	-0.111476	-0.507225	-0.0608388
	gabaa 1		0.976313	1.15011	-0.314429	1.10421	0.0788917	0.564752
	succdh		0.590669	0.219803	0.251109	0.111476	0.507225	0.0608388
	pomc B		3.96966	5.66015	0.626736	4.37415	-0.12574	1.7733
	dopar2a		8.96348	5.49863	6.33048	4.05671	-0.0349475	2.24648
	cck-b		-0.492579	2.1747	3.38315	1.42779	-0.019191	-0.299092
	ef		1.01818	-0.403564	-0.674546	0.18637	-1.5137	0.660534
	tryhydr		5.21885	3.69633	-0.0199435	2.18091	0.401232	1.66654
	opi d1b		5.15869	-0.0642472	-0.604391	-0.0823743	-0.991523	0.653828
	opi d1a		7.23154	3.97407	0.774501	3.17245	-0.698183	1.88996
	cck		2.27197	1.13857	1.70878	-0.329385	1.29624	-1.32837
	eiFa		0.415607	-0.313594	0.494723	0.13604	-0.503537	0.308895
	isor1		1.75682	4.11916	-1.97617	2.3685	-3.78001	0.976479
	dopar3		4.29764	-1.14651	-1.43249	-0.543093	-2.52281	-0.142796
	60 min		feed 1	feed 2	feed 3	feed 4	feed 5	feed 6
	gastr		-1.98873	-1.88092	-0.324563	-0.909898	-2.80434	-3.06794
	crf2		0.210003	0.287017	1.12654	-1.13777	-2.10735	-0.790524
	prola		1.16788	0.163775	0.160087	0.968729	0.360537	0.155647
	crf R2		0.269725	-0.756335	-1.98884	-1.70148	-3.24515	0.27463
	ghrel		-1.80875	0.468519	0.770812	0.349481	0.764343	-1.31557
	5ht R		1.91397	1.51785	0.133472	1.16303	-3.13473	-1.81732
	iso		2.04919	-0.16725	-1.49833	0.935738	1.66575	-1.84306
	crf R1		-0.351368	-0.519461	-0.098284	-0.330408	-0.306065	0.552862
	nr3c1		-0.308018	0.289314	0.703238	0.42534	0.641645	0.637447
	prolr b		1.50282	1.61506	0.893405	1.61525	2.26201	0.0739528
	dopar d2b		0.275457	0.032296	-0.327562	-0.403384	0.294819	-0.213559
	crf1		0.550244	1.77298	1.74558	0.349988	0.696866	-1.82524
	pomca		-0.321633	0.0207179	0.0330438	0.394069	0.789078	0.799454
	cart		1.07554	0.970006	1.01992	-2.15571	-3.59385	0.554104
	egr-1		0.238765	-0.596529	-0.012449	-1.15515	-0.525035	0.582491
	erk1		0.0897024	-1.72584	-0.238267	-0.737001	-1.06332	4.52994
	cfos		-0.0280193	-0.930258	-1.1905	3.72721	-3.09004	-0.325565
	npy		-0.103731	-0.0956197	-1.3642	0.0960224	-0.364091	-1.98999
	agouti		1.33164	-2.85813	1.55627	0.23701	1.6169	-5.54034
	citrsyn		1.58324	0.436923	-1.15178	0.168165	-2.31618	-0.111381
	palld		-0.88257	-1.14009	-1.62585	-0.731465	-1.37347	0.712801
	crhbp		-0.475086	-0.514108	0.846282	0.13565	-0.405258	0.0436293
	mr		0.856959	0.0924235	-0.131966	-1.72164	-1.11706	-0.98594
	mtor		-0.44179	0.837492	-0.603954	-7.84889	-0.617105	-0.229991
	gapdh		0.536687	0.0832578	0.322058	0.222976	0.74592	0.0965323
	uro t f1		1.25761	0.822324	0.382649	-1.48495	-2.18702	-3.73456
	ckap5		-0.109909	-0.2081	-0.118669	-0.443627	-0.33663	0.404332
	gabaa 1		-0.0269522	0.413922	0.767325	-0.226511	0.193161	-0.165225
	succdh		0.109909	0.2081	0.118669	0.443627	0.33663	-0.404332
	pomc B		2.02461	0.0177359	0.957061	1.0567	-0.584828	-0.217499
	dopar2a		1.14861	0.181262	0.485329	0.452936	0.575221	-0.958829
	cck-b		2.00932	2.17832	1.93104	0.738226	-2.03219	-3.69944
	ef		0.477796	0.230306	-0.151589	-0.0638032	0.45382	-0.0548989
	tryhydr		-0.317679	0.454685	1.63872	-0.313316	-0.997271	-1.50227
	opi d1b		0.127735	-0.126796	0.0554416	-0.986342	-0.119156	-1.0435
	opi d1a		-1.94931	-0.0864791	-0.0588131	0.532748	-1.06174	-0.0185548
	cck		4.04725	2.26505	3.36807	1.15567	2.19197	-1.42499
	eiFa		0.057671	-0.196639	-0.612722	-0.131867	0.12816	-0.564761
	isor1		-1.85044	-0.161567	-3.15452	-0.893856	-1.81935	-0.280137
	dopar3		-3.8208	-0.819944	-2.75291	-0.773338	0.279344	0.685756
	60 min		feed ctr 1	feed ctr 2	feed ctr 3	feed ctr 4	feed ctr 5	feed ctr 6
	gastr		1.20847	-4.51386	-7.52271	-2.72737	-1.60366	1.90603
	crf2		5.01254	0.373707	0.827186	0.799475	0.468698	0.628208
	prola		-0.844574	0.867325	-1.19484	1.61686	-0.0432818	4.79523
	crf R2		1.33249	0.233108	-2.42351	-5.16337	-1.21557	1.31961
	ghrel		4.71787	-2.98693	-2.97466	-4.39535	2.88094	2.82989
	5ht R		2.90617	3.17525	-6.06886	-0.0783636	2.33452	2.10317
	iso		2.67236	-0.0538954	-0.0388979	-0.889468	-0.180557	5.03439
	crf R1		0.444739	0.238657	-0.222232	0.478824	-0.419258	-2.38676
	nr3c1		-0.106118	0.385632	-0.336614	-0.373964	-0.758246	0.0783664
	prolr b		4.8965	-0.0704515	-4.65506	-1.23699	0.252616	-1.06154
	dopar d2b		-0.0403033	0.0759642	-0.756541	-0.894507	-0.877379	0.00206929
	crf1		2.89742	-0.210241	1.14745	1.80648	1.40318	0.529438
	pomca		-0.156507	-0.420994	-0.365019	-0.435653	-0.441412	0.750556
	cart		3.44088	1.37691	-1.62116	1.43344	1.86553	3.04187
	egr-1		-3.29972	-2.65607	-1.77465	-0.517002	-0.00492578	3.05784
	erk1		2.13788	-1.33331	-0.955247	-1.08042	-0.982103	4.2003
	cfos		3.35801	1.55907	-0.194807	8.22019	-0.0416168	7.21654
	npy		2.11022	1.2424	-2.33157	-1.75698	0.112593	-0.27386
	agouti		0.56564	-0.290729	1.41848	-0.287754	-1.92598	1.02778
	citrsyn		3.94695	2.27411	-0.292172	-7.2848	1.8913	-2.95295
	palld		-0.40807	0.313307	-3.38852	-4.27736	-2.27883	-0.723089
	crhbp		-2.15747	0.796663	1.67542	1.60431	-0.557586	-0.61072
	mr		-0.427141	1.09555	-2.24142	0.458804	-1.0814	4.44794
	mtor		-2.05004	1.58154	-0.536604	-0.506632	-2.64168	0.936025
	gapdh		-0.0653906	0.114726	0.367723	0.343436	-0.242698	0.0549805
	uro t f1		-0.0826337	1.34771	-0.578566	1.10721	-2.31439	2.88091
	ckap5		-0.258565	0.148676	-0.321324	-0.409849	-0.101895	0.313659
	gabaa 1		0.27532	0.740816	-0.273842	1.2818	0.295048	-0.578128
	succdh		0.258565	-0.148676	0.321324	0.409849	0.101895	-0.313659
	pomc B		4.23904	2.86538	0.782505	-4.06242	-0.485234	5.31103
	dopar2a		2.13938	0.931277	-0.0510276	0.472813	0.674641	5.50595
	cck-b		-0.902	2.12135	0.538201	4.33459	1.36103	0.384984
	ef		-0.0128314	0.232558	-0.387377	-0.913447	-0.99606	-0.216766
	tryhydr		2.39983	4.21898	0.22185	0.942811	-3.68284	2.4722
	opi d1b		1.64086	0.0142257	-1.49332	-0.646127	0.133034	-4.21065
	opi d1a		2.60744	-0.17975	-1.44953	-2.94303	1.19366	-4.28171
	cck		-0.988466	1.95619	2.30061	2.12522	1.32622	3.03874
	eiFa		-0.27784	0.298277	-0.338059	-0.402829	0.0809395	0.739407
	isor1		2.23137	0.883511	-3.49973	-5.11875	0.338351	1.11369
	dopar3		-0.805278	0.643938	-2.84045	-1.60617	-0.737475	1.67804
	60 min		chas 1	chas 2	chas 3	chas 4	chas 5	chas 6
	gastr		-2.18762	1.86875	-2.2924	0.666787	0.42608	-3.53823
	crf2		1.30888	-1.32522	0.692784	-1.85866	0.286586	0.29477
	prola		0.273022	-0.166123	-1.85572	0.0773811	0.155297	-0.330604
	crf R2		-0.655754	0.676928	-4.42459	2.33063	-1.57527	0.000767103
	ghrel		-1.97326	-1.04598	2.5053	3.60244	2.09954	-0.425609
	5ht R		0.127413	3.16924	0.451299	4.95934	3.30344	0.00387326
	iso		-0.509018	0.298585	-1.52753	1.02092	1.22058	-1.13999
	crf R1		1.81809	0.507836	-1.29889	-0.330915	-1.51333	0.747518
	nr3c1		0.100174	-0.395435	-1.16744	-0.710345	0.407481	0.0502308
	prolr b		-4.91884	4.15878	9.66544	4.18654	4.29298	0.464334
	dopar d2b		0.061596	-0.194091	-1.14857	-0.410833	0.526682	0.345665
	crf1		2.60064	0.877735	0.940294	0.999766	0.916321	1.74772
	pomca		0.215667	-0.419145	-0.871567	-1.17569	-0.360806	-0.547451
	cart		1.1242	2.62226	-8.79313	-0.273939	2.79755	2.56667
	egr-1		-2.50644	0.251905	-5.29782	-1.24481	-2.34489	-2.19957
	erk1		2.63797	2.67833	0.505129	0.785393	2.81253	-0.434265
	cfos		9.87882	5.83581	-1.14617	2.85465	3.41334	7.10618
	npy		-0.31675	0.131379	-2.07735	2.2859	0.943954	-0.00345339
	agouti		1.40662	-0.425457	0.680752	-1.32708	0.136597	1.05504
	citrsyn		5.80553	-2.98217	-0.785491	3.07275	1.9754	4.50141
	palld		-3.16333	2.81375	-3.57542	0.472438	1.74377	-4.34081
	crhbp		1.97599	0.796826	-0.545165	0.375625	-1.36888	1.35824
	mr		-1.6653	1.85121	-2.75921	0.00247468	2.24787	0.770396
	mtor		-3.80582	1.19168	-8.68431	-0.420015	1.93276	2.87138
	gapdh		0.308767	-0.170185	-0.0272463	-0.0291197	0.242068	-0.167678
	uro t f1		-0.60662	2.27853	-2.823	0.448159	2.29128	0.261708
	ckap5		-0.277602	0.480913	0.19329	-0.109253	0.0654998	0.00117661
	gabaa 1		0.461454	1.0358	-0.337406	-0.10584	0.0988828	0.776678
	succdh		0.277602	-0.480913	-0.19329	0.109253	-0.0654998	-0.00117661
	pomc B		1.6492	-1.82698	-1.21739	4.13212	-0.299211	2.02643
	dopar2a		0.320219	-1.7929	1.7612	1.98277	-0.613088	-1.0004
	cck-b		2.05297	1.73497	0.299437	1.2953	0.0631794	3.08302
	ef		0.286013	-0.487529	-0.998677	-0.179452	0.446103	0.498645
	tryhydr		-0.964608	2.99002	-1.67396	1.17505	-0.0208772	0.742108
	opi d1b		-0.0916915	-0.385282	-3.20141	-0.383682	-0.581179	-1.79261
	opi d1a		-0.0300406	0.275703	-2.1613	0.909583	0.0801594	-3.54655
	cck		5.07408	0.598774	3.06088	1.27824	2.31738	4.46084
	eiFa		0.472586	-0.688619	-0.738104	-0.475316	-0.209353	0.0349844
	isor1		-0.683257	1.75626	-6.78146	1.97257	0.209742	0.0186119
	dopar3		-1.22205	1.75505	-2.61167	-0.394087	0.170101	-0.521633
	60 min		conf 1	conf 2	conf 3	conf 4	conf 5	conf 6
	gastr		-0.0613929	-1.94014	-1.22442	-2.29111	-0.527475	5.9046
	crf2		-1.33489	-1.89536	-0.639386	-0.13547	0.721588	-4.43915
	prola		-0.83352	-0.814555	0.71994	1.00635	-7.27721	2.02348
	crf R2		1.94807	1.6688	0.900886	1.51306	2.15494	3.39419
	ghrel		1.49407	-1.01815	2.02119	-1.91795	2.33592	6.27251
	5ht R		3.71296	5.34333	4.24007	5.09023	-1.98458	5.98598
	iso		0.737235	-0.463896	0.112495	0.95948	-1.119	4.39816
	crf R1		0.0263149	-0.595087	-0.160503	-0.652123	-0.019258	1.77068
	nr3c1		0.388084	0.00846512	0.670912	0.666931	0.205658	0.316395
	prolr b		2.0769	1.12553	2.60401	3.45417	-3.55102	6.86106
	dopar d2b		0.199149	-0.0463285	0.461967	1.02869	0.129781	-0.710268
	crf1		1.23547	0.657329	0.630967	0.161284	0.9235	3.91118
	pomca		0.216869	0.0229399	-0.469255	0.501835	0.318886	0.645415
	cart		-3.26598	-4.28022	2.08822	1.38298	-9.17899	-6.36556
	egr-1		-0.239103	-0.937602	0.257687	1.13817	-0.206254	-1.40577
	erk1		0.538401	1.30201	1.06552	0.116995	2.79211	-2.68469
	cfos		0.544323	-0.445657	0.366495	0.989142	-3.7217	5.61073
	npy		-0.100323	-2.21646	-1.17321	-0.793573	-1.75882	5.29153
	agouti		-0.287146	1.25634	0.775911	-0.132186	0.927083	-3.97982
	citrsyn		1.69775	-0.121899	0.797506	3.07502	-0.93659	5.88467
	palld		-0.154922	-1.80983	-1.64211	-0.555282	-0.513266	3.62065
	crhbp		0.495472	-0.713003	0.0606949	-0.014061	3.12375	0.213058
	mr		-0.577423	-0.727396	1.08225	1.48978	-3.09583	-1.52753
	mtor		0.612565	2.24293	3.22706	4.33418	-2.92914	-3.62637
	gapdh		0.312287	0.317249	0.0440538	0.196928	0.931084	0.245907
	uro t f1		0.0469458	-1.72122	1.70897	2.03538	-1.89477	0.306842
	ckap5		-0.293737	-1.00394	-0.402581	0.394781	-0.087691	-0.275834
	gabaa 1		0.34059	-0.212188	0.0365043	0.649883	-0.414097	1.45909
	succdh		0.293737	1.00394	0.402581	-0.394781	0.087691	0.275834
	pomc B		1.83187	3.46224	1.15334	0.567449	-0.323771	4.40441
	dopar2a		1.20879	0.222494	0.194323	-1.3191	2.08416	4.72342
	cck-b		0.438573	-2.37025	2.10927	-0.344676	-0.190434	3.0892
	ef		0.324075	-0.159454	0.483295	1.24744	0.0993326	-0.164102
	tryhydr		0.110216	-3.14941	1.48529	1.94117	-3.0148	3.59377
	opi d1b		-1.55458	-2.79974	-3.37827	-0.5819	-0.325136	-0.746537
	opi d1a		0.75485	-0.241098	-0.627923	0.694833	-0.437625	4.55083
	cck		1.56022	2.92571	0.512574	2.14943	2.00507	0.0544439
	eiFa		0.080142	0.801624	0.306104	-0.426991	-0.140992	-0.0129404
	isor1		1.24754	-1.2018	0.126117	1.08841	1.99287	4.46468
	dopar3		-0.344862	0.240948	1.07318	-0.962917	-1.08182	-0.841317
	60 min		air 1	air 2	air 3	air 4	air 5	air 6
	gastr		-1.82158	0.169227	-0.418147	1.33536	-3.56512	4.80872
	crf2		0.0751312	0.644708	2.72658	0.229391	-1.2688	-0.524384
	prola		-0.57321	0.30204	-1.70402	-1.1982	0.273276	3.4829
	crf R2		-3.27509	-1.76022	2.93439	2.90019	-4.08949	5.31589
	ghrel		-6.53447	-2.09881	-0.412197	-0.378734	-0.886464	7.26073
	5ht R		3.18843	-0.2542	7.43857	7.0155	4.68638	8.20858
	iso		-1.30489	-0.833226	1.39215	0.541162	-2.11478	4.89467
	crf R1		-0.532692	-0.928855	0.585677	1.37663	0.743394	2.66989
	nr3c1		-0.0444496	-0.896342	0.491895	2.07895	-0.330187	0.245915
	prolr b		-1.55728	-2.86756	1.52338	-0.58483	-2.3799	7.66836
	dopar d2b		-0.890678	-2.1308	0.984122	0.984073	-0.869743	-0.0311251
	crf1		1.10214	0.300906	1.46423	1.24909	2.19471	4.54143
	pomca		-0.632916	-0.505958	0.351342	0.742976	0.55419	-0.00329432
	cart		-4.29828	-5.90787	-0.0481382	-0.471207	-3.86151	0.0323388
	egr-1		-2.51507	-2.49967	0.678242	0.255173	-2.07395	-3.98584
	erk1		-1.7435	-1.22157	2.66494	0.425869	-0.996083	-1.72365
	cfos		0.440539	-0.325798	-0.637293	2.32306	3.80965	6.47115
	npy		-2.564	-1.25158	-0.215823	-0.0727553	0.820557	6.56107
	agouti		0.855301	-4.89059	1.22006	-0.11421	-0.685388	-11.9821
	citrsyn		1.44686	-5.00529	1.44761	-3.77419	-0.667917	6.43445
	palld		-3.43292	-1.09176	-2.08484	0.615089	-0.698143	4.85542
	crhbp		-0.0395607	-0.0398297	0.896204	3.12978	1.09722	2.32132
	mr		-3.36984	-1.20317	0.955345	1.05406	-1.39715	0.406543
	mtor		-4.71503	-2.38926	1.32732	0.904254	-1.42487	0.0913778
	gapdh		0.345662	-0.359151	-0.132622	0.703331	0.956854	-0.00627696
	uro t f1		-1.17248	-1.72774	-1.74576	-0.659902	-0.183125	2.05359
	ckap5		-0.457228	-0.400933	-0.190117	-0.553455	-0.187571	-0.244116
	gabaa 1		0.178833	-0.471122	-0.748196	-0.357888	1.19144	1.62881
	succdh		0.457228	0.400933	0.190117	0.553455	0.187571	0.244116
	pomc B		-0.183872	-3.45577	0.718137	3.39964	0.821968	7.30078
	dopar2a		-0.444803	-1.36227	1.69191	-0.706743	0.867851	5.64157
	cck-b		0.411684	-0.525385	0.0416235	1.38545	2.8253	4.22631
	ef		-0.890245	-2.11241	0.809333	0.950487	-0.934903	0.0715331
	tryhydr		-0.638863	-3.69571	2.09559	0.790797	1.39531	4.30219
	opi d1b		-0.147831	-1.5723	-4.73399	-0.524466	-1.57342	-1.20766
	opi d1a		-0.760758	-0.617595	-0.593915	-3.54056	-0.851215	4.40832
	cck		0.782683	-1.00952	2.95629	1.77063	1.93943	1.03329
	eiFa		0.091975	-0.634779	0.316425	0.385309	-0.959428	-0.701602
	isor1		-1.49818	-1.34139	0.234321	2.88499	-6.56725	6.13925
	dopar3		0.215652	-0.614276	2.77664	-0.0557713	0.650169	-0.74637
	90 min		feed 1	feed 2	feed 3	feed 4	feed 5	feed 6
	gastr		-3.93355	-2.68996	-0.999441	-2.23477	5.47292	-2.58542
	crf2		0.0242654	-1.11263	1.19614	-2.37118	0.0571445	1.05161
	prola		-0.946497	-2.2745	1.08289	-3.74043	2.66272	-0.913339
	crf R2		-4.81635	-1.31062	2.80447	-0.544761	3.71391	1.71511
	ghrel		-0.727761	-3.04886	-4.9494	2.75978	5.79167	3.13278
	5ht R		-0.951531	-0.663062	1.71732	0.259947	5.57574	-1.66454
	iso		-1.20729	-0.985093	-4.2454	0.317256	4.27229	-0.110272
	crf R1		-1.44323	-0.850618	-2.90782	-1.32663	2.50782	-0.31627
	nr3c1		0.967845	0.554802	1.05909	0.150116	-0.0802504	0.26608
	prolr b		2.18196	-0.86396	2.30881	0.309693	7.15295	9.37398
	dopar d2b		-0.710452	-0.751878	0.565551	0.0416727	0.31805	0.0530066
	crf1		-0.051357	1.34302	0.730889	1.67791	4.43761	1.26375
	pomca		-0.175679	-0.826876	-0.405283	0.0618868	-0.0155124	0.250619
	cart		-3.52446	-4.07994	3.51194	-0.652961	0.197434	-1.28386
	egr-1		-2.02438	-2.72687	0.725064	-1.92795	-2.85058	-2.00725
	erk1		-1.07723	-0.357981	1.24584	-0.110622	-1.45532	3.3247
	cfos		-11.1124	0.654235	0.928758	1.7475	5.69823	-0.0524924
	npy		-1.31584	-1.68683	-0.0896809	-0.864813	5.34916	-0.817314
	agouti		-0.0501854	0.381468	-0.431882	-0.932135	1.11589	-1.29133
	citrsyn		-0.269512	-1.14189	-3.52995	0.192677	6.21483	1.37977
	palld		-3.85452	-2.03613	1.90691	0.412982	2.95095	-1.46118
	crhbp		-1.48483	-0.626896	0.928002	-1.05268	0.853883	1.5897
	mr		-1.14989	-2.46417	3.16782	-0.322611	-1.31453	-0.384773
	mtor		-3.76099	0.825433	2.70786	4.15462	1.81178	-2.99398
	gapdh		-0.320952	0.558583	-0.080299	-0.356083	0.254181	0.639601
	uro t f1		-0.911387	-2.35435	3.57919	-0.965313	1.06733	-1.34589
	ckap5		0.0394932	0.0593175	0.0056938	0.234919	0.132102	0.0854414
	gabaa 1		-0.180164	0.489698	-0.411089	-0.825686	1.3695	-0.31199
	succdh		-0.0394932	-0.0593175	-0.0056938	-0.234919	-0.132102	-0.0854414
	pomc B		-0.195068	-0.687219	2.0607	-0.68909	4.93808	0.832702
	dopar2a		-2.51777	1.09058	-0.80518	0.813107	7.03911	0.194727
	cck-b		-0.342164	0.649864	-0.135342	-0.773051	3.38606	0.88483
	ef		-0.616256	-0.82064	0.420038	-0.219437	0.128782	-0.19463
	tryhydr		-1.26352	0.212323	3.67144	0.132014	3.60842	-2.46443
	opi d1b		-0.747924	-8.33813	-3.98477	-3.50772	-2.31231	-1.40465
	opi d1a		0.337098	-0.766548	-5.6007	-0.73259	4.97243	0.022404
	cck		-1.16019	2.0879	1.41869	1.74789	0.725373	3.01901
	eiFa		-0.422099	-0.217627	0.85034	0.996059	-0.121203	0.397986
	isor1		0.0252557	-1.19771	1.78435	-0.424399	6.84551	0.577442
	dopar3		1.21073	-1.10964	1.5275	-1.77348	0.00827865	-1.4345
	90 min		feed ctr 1	feed ctr 2	feed ctr 3	feed ctr 4	feed ctr 5	feed ctr 6
	gastr		-0.681939	-0.060466	-3.85255	-1.38986	-1.04122	-1.11408
	crf2		-2.19736	-0.879838	-0.373251	0.244945	-0.689666	-0.318649
	prola		-3.43358	-2.51822	0.852728	-0.906353	-3.44225	0.236472
	crf R2		-1.0482	2.32802	-3.04095	-0.943412	1.78995	-1.73904
	ghrel		0.692536	0.540754	-3.1582	2.11983	2.72663	1.70217
	5ht R		2.01903	3.1087	-1.64148	1.78747	1.89575	0.606952
	iso		-0.195156	-0.569537	-1.50046	-1.65507	-3.6233	-0.962119
	crf R1		-1.4115	0.203087	-0.240375	-1.52133	-0.597246	0.029238
	nr3c1		-0.0934809	0.546956	-1.26831	0.263423	-0.697046	1.18178
	prolr b		7.03073	8.1204	3.86012	0.490717	10.589	8.02687
	dopar d2b		-0.129184	0.11176	-1.98986	-0.0845251	-1.26078	0.0530403
	crf1		1.19822	-0.257947	1.39302	0.34377	0.521165	1.21539
	pomca		-0.368333	-0.309961	-0.662029	0.145715	-1.03164	0.743636
	cart		-3.19151	-0.405131	-6.19688	-0.306901	-2.16065	-0.772637
	egr-1		0.611976	1.70165	-1.97328	0.243534	-2.53389	1.27158
	erk1		0.201417	0.421427	-2.38859	-2.23129	-0.238307	1.34437
	cfos		-0.436787	5.58408	3.79909	1.29221	7.22204	5.49055
	npy		-1.13838	0.472636	-2.44715	-0.270579	-1.03122	0.449132
	agouti		0.644249	1.59468	-1.58436	-1.51034	-0.993875	0.349763
	citrsyn		-0.820771	-0.495488	-1.86089	0.52195	-0.40375	0.198155
	palld		-0.898052	-2.22228	-2.90162	-0.846268	0.411285	-0.308975
	crhbp		-1.85422	0.522776	0.72028	-0.994796	1.01435	-0.263841
	mr		0.027057	-1.76039	-3.28806	-0.404491	0.0329293	0.681985
	mtor		-1.33264	0.123826	-4.13645	0.77878	-3.46074	-1.8056
	gapdh		-0.274012	-0.117962	-0.264521	0.401994	-0.249474	0.86322
	uro t f1		-1.85072	-1.48112	-1.71682	-0.0327802	-2.77012	-0.308003
	ckap5		-0.176443	-0.296733	-0.179496	-0.366329	0.124053	-0.640222
	gabaa 1		-0.396594	-0.638808	1.55159	-0.432211	0.435708	-0.641005
	succdh		0.176443	0.296733	0.179496	0.366329	-0.124053	0.640222
	pomc B		1.65154	2.74121	-1.60158	1.5127	0.656935	0.907105
	dopar2a		2.56077	3.65044	0.465165	0.721728	0.199994	3.55691
	cck-b		-2.15657	0.827672	3.33766	-0.683422	1.46309	-0.454706
	ef		-0.261267	0.263861	-2.02802	0.153676	-1.64412	-0.0643384
	tryhydr		-1.83764	0.0123992	-3.88799	-1.4053	-1.4537	0.278751
	opi d1b		-1.42377	-1.04339	-4.06839	-0.184018	-6.61326	0.756838
	opi d1a		-0.807629	-0.260287	-1.60467	0.635765	0.135992	-0.531976
	cck		-1.74055	3.53541	2.00793	0.0190998	1.61378	1.28343
	eiFa		-0.519541	0.276795	-1.10298	-0.470756	-0.513044	0.180028
	isor1		-0.98624	0.28013	-3.21316	-1.50382	1.21916	-3.66869
	dopar3		-2.14526	-4.48701	-1.55438	-0.26444	0.269575	0.811752
	90 min		chas 1	chas 2	chas 3	chas 4	chas 5	chas 6
	gastr		-3.12804	-3.43334	1.32105	-3.22643	-1.65483	-1.863
	crf2		1.55107	1.07812	-0.608903	2.19085	-1.60381	2.83979
	prola		0.176531	-3.38619	-1.44751	-2.12167	-1.62752	-2.132
	crf R2		-4.15831	-2.65843	0.343266	-0.194614	2.32256	1.02372
	ghrel		-0.188105	-0.493396	3.30945	0.293838	1.88331	0.993947
	5ht R		-4.23852	-1.52294	2.41314	1.19628	1.16452	0.646035
	iso		-2.45252	-3.52918	0.212529	-7.87919	1.03838	2.37731
	crf R1		-0.113639	-1.0739	-0.269629	-0.667355	-1.13401	0.291448
	nr3c1		0.616889	-0.383691	0.441832	-2.55603	0.827248	1.01661
	prolr b		5.52048	5.21519	2.55333	-2.81221	1.14708	3.60683
	dopar d2b		-0.5232	-1.46294	-1.11578	-2.60954	-0.535272	-0.142348
	crf1		1.68765	1.12171	0.786278	-1.61825	1.32372	1.83965
	pomca		0.111066	-0.0361735	-0.220451	-2.0295	-0.370577	-0.52211
	cart		-0.907742	-4.66238	-4.7697	-3.16978	-4.524	-1.29422
	egr-1		-1.79847	-3.85709	0.226247	0.615458	-0.319999	1.2644
	erk1		2.30575	-0.12375	0.0831242	-0.822648	1.2284	2.8128
	cfos		-1.68061	2.50268	2.38747	2.48325	1.4905	0.315621
	npy		-2.01261	-1.27638	1.88778	-1.49402	0.709931	-0.228366
	agouti		1.87772	1.88835	0.0472848	-7.47968	0.595231	2.07594
	citrsyn		-0.871026	-2.79789	2.72577	1.5429	1.57621	-0.463167
	palld		-3.52435	-3.01757	-1.36255	-1.86006	-0.564845	1.29349
	crhbp		0.878135	-0.578717	-1.83114	-0.0994239	-0.514401	-1.50187
	mr		0.454027	-1.04648	-1.13967	-0.311744	-1.75672	-0.303143
	mtor		-2.36726	-4.27658	-2.03407	1.54316	-0.888794	0.695604
	gapdh		0.378927	0.339766	-0.405824	-2.02806	0.111092	-0.339245
	uro t f1		0.277924	-2.15024	-2.91258	-1.94066	-1.99886	-0.997028
	ckap5		-0.126777	-0.433948	-0.050253	1.34712	0.0315682	-0.249649
	gabaa 1		0.217321	-0.198641	-0.100446	-1.68721	-0.0315682	0.089433
	succdh		0.126777	0.433948	0.050253	-1.34712	0.229437	0.249649
	pomc B		-3.93358	-4.48386	2.17434	0.919221	1.05172	2.1334
	dopar2a		-0.000340279	-1.34783	1.62074	1.85144	1.08311	0.547169
	cck-b		0.605057	0.330662	-0.157656	-0.45048	1.77476	-0.189633
	ef		-0.507762	-1.5113	-1.22127	-2.87767	-0.46172	-0.194144
	tryhydr		1.70152	1.86968	0.957772	3.2005	0.0145837	3.84945
	opi d1b		0.321443	-0.880716	-0.635359	0.488227	-3.41082	-0.718485
	opi d1a		-1.92786	-0.610433	1.31047	1.3626	1.00498	-0.259501
	cck		1.84138	-0.0595144	0.828347	0.0254229	0.747537	2.33673
	eiFa		-0.382161	-1.32462	-0.617757	-1.96749	0.177852	0.203447
	isor1		-3.79003	-3.06013	0.796565	-3.15182	1.32614	1.822
	dopar3		0.194327	-0.0474795	-0.0776215	-7.77114	1.05694	0.91747
	90 min		conf 1	conf 2	conf 3	conf 4	conf 5	conf 6
	gastr		-0.709065	-0.3116	-2.50427	-5.08762	-3.34355	-2.88144
	crf2		3.17716	-2.0688	-1.19923	-1.53059	0.840405	-1.1863
	prola		-2.87269	-0.244737	0.703326	-0.744481	-0.816905	-2.39342
	crf R2		-0.182747	0.956101	-2.86809	-5.23163	-1.42448	-2.51683
	ghrel		-0.51221	1.81368	-2.89983	-6.58248	-0.250941	-1.00403
	5ht R		0.146204	0.794834	-3.82403	-0.242508	1.05623	0.303134
	iso		-1.6821	0.277907	-1.09709	-3.42479	0.281502	-0.713453
	crf R1		0.0920155	-0.692276	-0.0917529	-1.09882	-0.957763	-1.78906
	nr3c1		-1.5028	-0.624552	0.380772	0.388988	1.07908	0.614787
	prolr b		-3.81643	3.23502	-2.25108	-0.228487	1.07025	0.317155
	dopar d2b		-0.730091	-0.634888	-0.890232	-0.396322	-0.186269	-0.186791
	crf1		0.428108	0.515246	0.591818	0.399735	-0.59813	-0.411024
	pomca		-1.75456	-0.310766	0.204208	0.344182	0.316835	0.2347
	cart		2.96066	0.262563	-9.41715	-4.71719	-2.42384	-4.94055
	egr-1		-1.35065	-0.292485	-3.664	0.456851	0.455474	-0.802656
	erk1		-0.890772	-0.505251	-0.663648	-0.0790613	3.55841	-3.99416
	cfos		0.214773	1.94906	-2.6038	-6.81616	-0.162254	0.00977676
	npy		1.48473	1.88539	-2.93948	-2.09096	-2.12004	-2.63231
	agouti		-0.880796	-1.10385	-7.46271	-0.371112	0.926824	-0.2309
	citrsyn		3.7382	2.2311	-2.97687	-3.37064	0.208766	-4.12314
	palld		-0.379109	-1.74602	-4.03295	-2.98992	-1.69213	-1.53975
	crhbp		0.529642	-0.999205	0.677321	-1.51315	-1.27272	-3.29547
	mr		-0.972004	-0.441264	-4.04659	-1.88622	-0.154442	-1.09813
	mtor		-2.89503	0.713645	-6.59917	-0.892916	-4.47532	-3.27557
	gapdh		-1.45921	-0.324288	0.151828	-0.0618551	-0.192047	-0.623967
	uro t f1		0.75362	-0.521547	-1.34813	-2.63861	-2.1674	-3.79323
	ckap5		-0.302721	-0.170706	-0.386676	-0.301364	-0.528307	-0.00363953
	gabaa 1		-2.19584	-0.461048	1.13829	0.604111	-0.170166	0.109776
	succdh		0.302721	0.170706	0.386676	0.301364	0.528307	0.00363953
	pomc B		0.794866	2.62728	-2.54098	-4.60853	0.276952	-3.10702
	dopar2a		-11.3786	0.321198	1.23065	-2.38911	1.20579	-3.41705
	cck-b		3.90975	1.25651	1.84843	-0.129747	0.0865117	-2.63972
	ef		-0.654897	-0.562079	-0.530675	-0.224862	-0.237196	-0.0554689
	tryhydr		2.07762	1.19192	-2.4257	-0.0986909	1.20762	-2.8972
	opi d1b		-4.44096	-1.6998	-1.18039	-1.5518	0.552561	-2.4344
	opi d1a		-1.71254	0.174056	-1.37943	-0.806832	1.3418	0.702112
	cck		5.51953	-0.447172	1.25677	-0.934309	1.88835	-1.68747
	eiFa		-0.265763	-0.874772	-0.176581	-0.259516	0.645477	-0.218526
	isor1		-1.28556	1.36516	-3.89737	-6.01775	-0.41438	-3.20807
	dopar3		-1.20395	0.0957788	-1.73721	-0.514381	2.1608	0.737458
	90 min		air 1	air 2	air 3	air 4	air 5	air 6
	gastr		-1.15351	-0.752908	-5.0711	-2.52983	-2.03137	-0.681171
	crf2		-3.34505	-2.33892	1.04987	-1.54824	-1.54595	-1.68235
	prola		-0.708092	-3.42572	-6.08019	-0.0614143	-2.15317	-0.619519
	crf R2		-0.693231	-1.76753	-2.91925	0.0769924	-1.25988	-1.22243
	ghrel		1.67893	-2.5548	4.19988	-0.773234	0.797582	1.23452
	5ht R		-0.577835	1.56849	-0.325119	0.0817324	0.580194	2.03737
	iso		0.501195	0.474011	-1.72982	-1.23443	-0.514288	-0.621048
	crf R1		-0.532639	-1.08758	0.374425	-0.867722	-0.493558	-0.37805
	nr3c1		0.703859	0.0203552	-0.0554147	0.0186024	-0.623315	-3.60999
	prolr b		1.50873	1.08512	-3.34698	-0.401641	0.0968206	1.55399
	dopar d2b		-0.31656	-1.02947	-0.917324	0.161615	-0.328006	0.571628
	crf1		1.93759	0.657168	1.29542	1.05017	1.15317	0.898752
	pomca		0.0699405	-0.95604	-0.663029	0.5784	-0.0780035	0.613679
	cart		-3.50407	-3.50389	-3.01949	0.0600806	-1.49229	2.54183
	egr-1		-3.03434	-3.57056	-3.19273	-0.570593	-2.21797	-0.760796
	erk1		3.64131	3.74826	2.02369	0.1656	2.75996	4.21713
	cfos		0.608134	4.68654	3.7547	1.89262	2.04555	-0.879395
	npy		-0.422132	0.224061	-1.05441	-1.27268	-0.394623	0.468658
	agouti		1.29153	0.306302	0.227774	-2.78188	0.0334744	1.23161
	citrsyn		0.522823	-0.902137	3.0247	-1.91454	0.0105552	-0.558877
	palld		-3.59391	-2.13389	-2.80479	-0.146535	-1.95279	-0.981122
	crhbp		-2.47046	-2.11265	2.29853	-1.02763	-0.78716	-0.522243
	mr		-1.58872	-2.71081	-2.74486	0.85927	-0.768655	2.1904
	mtor		-0.1522	-2.29857	-1.95374	0.948675	-1.03355	-1.70463
	gapdh		0.327037	-0.314299	0.122968	-0.270767	-0.0976717	-0.505414
	uro t f1		-0.934523	-1.65389	-0.346728	0.0209261	-0.254477	1.54088
	ckap5		-0.457872	-0.0829894	0.227049	-0.0800992	-0.180472	-0.534952
	gabaa 1		0.623562	-0.357523	0.385372	0.921662	0.33989	0.303116
	succdh		0.457872	0.0829894	-0.227049	0.0800992	0.180472	0.534952
	pomc B		-0.726749	0.0463245	-0.278794	-0.930884	-0.0982194	1.35895
	dopar2a		1.92075	-1.64705	1.68852	-4.42885	-0.385812	0.491508
	cck-b		-0.0288641	2.42416	3.51516	0.408127	1.5372	1.38536
	ef		-0.311771	-1.20482	-0.989808	0.373949	-0.294573	0.612617
	tryhydr		1.02923	-3.33444	-1.74384	0.954209	0.0121793	2.96792
	opi d1b		-0.450733	-6.14704	-1.17925	-0.816229	-1.91717	-0.946133
	opi d1a		0.160158	-0.229627	-0.78872	0.212682	-0.680006	-3.03451
	cck		2.85173	2.02733	4.17781	0.297485	2.41045	2.49264
	eiFa		0.155725	-0.333386	-0.276919	-0.479576	-0.333998	-0.612486
	isor1		-1.27164	-0.787558	-1.94649	-2.63303	-1.36056	-0.0633069
	dopar3		-2.70468	-0.50502	-1.39641	0.946418	-0.501251	0.952173
